# Supplementary material for: Genome-wide association studies in apple reveal loci of large effect controlling apple polyphenols
Source: Hortic Res. 2019 Sep 7;6:107. doi: 10.1038/s41438-019-0190-y (PMC6804656; doi:10.1038/s41438-019-0190-y)
Supplement: Supplementary file 2 — Supplementary Table 1 [file 41438_2019_190_MOESM2_ESM.xls]

## Sheet: 20180613_cet_2014_raw.txt
ID	total_phenolics	total_hca	total_flavonols	total_fluorescence	total_acn	total_phlor_like	epicatechin	catechin	procyanidin_b1	procyanidin_b2	procyanidin_c1	quercitrin	isoquercetin	rutin	avicularin	phloridzin	phloretin_xyloglucoside	chlorogenic_acid	X4_o_caffeoylquinic_acid	c3gal
11W-19-18	329.75	404.45	89.68	41.74	42.57	30.49	11.76	0.93	0.49	4.82	4.05	12.83	4.88	36.44	24.19	7.79	22.7	378.19	0	38.76
8B-14-56	253.97	107.35	116.69	172.54	29.21	51.49	79.02	8.19	5.76	30.9	19.1	27.28	5.37	42.53	24.49	18.72	22.41	98.84	0	27.05
8C-18-30	188.44	28.58	173.25	140.15	54.46	10.38	74.37	7.96	3.24	27.2	15.09	33.98	6.14	71.49	35.98	10.38	NA	20.66	0	48.87
8S-29-18	333.24	24.11	197.48	284.68	40.24	45.78	118.28	13.28	8.38	46.6	31.26	60.94	5.76	67.92	42.31	10.32	35.46	4.25	3.69	36.52
8SE-09-48	339.69	191.53	186.65	197.44	27.42	10.54	77.78	16.98	7.65	39.95	18.37	18.16	16.15	85.63	41.63	10.54	NA	178.14	0	24.45
AKANE	436.68	181.85	199.94	248.4	46.65	50.73	91.9	15.28	9.8	48.84	25.86	23.98	19.08	83.34	42.6	16.11	34.62	160.43	0	41.7
AMBROSIA	233.3	16.84	180.09	198.46	13.76	50.18	81.82	5.85	4.58	35.64	20.51	41.38	8.74	65.93	33.02	19.75	30.43	12.21	0	12.26
ARLET	324.79	145.88	229.61	174.92	16.29	22.6	64.79	11.46	5.84	34.03	20.16	33.73	8.6	91.54	63.93	22.6	NA	116.15	4.79	14.84
BELMAC	399.27	115.64	286.64	263.06	53.26	30.18	88.07	28.48	13.57	46.78	25.63	91.46	21.41	84.73	45.31	30.18	NA	95.07	0	47.38
BLACKMAC	383.25	185.74	184.46	224.01	30.86	15.19	60.5	35.14	12.05	37.32	21.73	37.52	24.39	44.34	44.14	15.19	NA	112.78	11.2	26.27
BOUGHSWEET	160.05	149.51	106.91	118.1	0.05	7.3	48.43	38.37	3.95	6.85	3.95	23.29	5.74	27.89	34.36	7.3	NA	127.71	3.87	0.05
BRAEBURN	378.05	135.99	210.48	218.47	8.04	61.41	74.82	6.36	6.96	46.02	24.52	25.95	18.87	91.28	42.95	19.17	42.24	74.67	11.26	7.5
BUCKEYEGALA	358.46	100.59	165.53	206.54	72.73	29.88	83.86	11.15	7.16	33.57	20.77	24.76	8.62	68.81	35.42	7.42	22.47	79.16	1.44	65.56
CAMEO	224.05	98.08	131.01	177.28	11.73	24.34	59.05	8.96	5.48	34.56	18.08	28.57	7.58	48.89	28.71	16.25	8.08	78.61	4.47	11.02
CBR4T29	434.42	98.09	285.75	287.11	21.67	29.65	114.04	21.03	12.61	50.92	26.85	138.26	5.91	44.75	43.45	29.65	NA	79.18	1.18	18.03
CHEHALIS	179.32	114.49	174.99	146.24	0.77	21.89	57.35	18.62	7.26	23.42	13.29	44.97	17.92	68.33	27.57	8.25	13.64	109.52	0	0.77
CLOSE	250.56	239.47	82.37	136.82	19.15	25.96	41.28	13.28	5.23	18.76	10.56	14.61	11.18	22.78	23.85	13.7	12.26	181.95	1.22	15.74
COOP27	490.97	75.25	260.73	314.71	57.89	79.31	112.11	19.71	11.95	58.02	32.83	27.96	46.97	97.21	47.77	36.31	43	42.92	3.12	53.02
COOP28	478.02	222.23	162.41	236.52	42.43	69.26	99.15	5.5	3.41	49.86	26.92	80.83	5.82	36.2	25.79	33.19	36.08	168.82	7.26	39.09
COOP29	418.13	71.21	112.03	284.72	31.51	79.19	111.46	21.88	10.89	52.48	26.74	17.39	19.4	36.03	22.44	36.66	31.95	36.18	4.76	29.54
COXORANGE	190.46	27.4	237.09	136.19	14.24	16.18	52.97	9.18	5.71	25.26	15.71	20.69	15.39	109.63	48.68	10.14	NA	17.36	2.79	13.39
CRIMSONCRISP	336.56	96.01	153	202.75	41.54	45.04	83.31	12.47	7.93	37.37	20.06	38.62	12.72	54.66	31.7	14.47	30.57	66.69	3.72	40.45
CRIMSONGALA	292.58	124.07	123.49	204.12	17.73	34.05	78.75	10.31	6.97	37.2	22.05	19.76	6.95	51.75	25.52	7.43	26.61	101.61	1.11	15.91
DAYTON	539.36	284.37	184.21	356.36	27.51	12.25	127.8	39.36	18.74	59.96	36.75	76.57	12.33	35.69	23.01	12.25	NA	234.25	3.43	23.84
ECOLETTE	183.48	188.88	85	26.68	17.64	31.78	8.09	0.39	0.25	4.85	3.81	40.89	4.05	21.35	12.58	12.84	18.94	146.2	3.28	16.27
ELSTAR	187.72	26.25	145.35	168.89	19.3	41.67	72.28	10.46	5.34	31.61	17.89	16.76	15.14	64.04	28.25	15.95	25.72	14.25	1.51	17.8
EMPRESS	136.41	95.77	179.94	28.93	27.41	6.19	7.88	0.52	0.57	3.13	2.59	26.61	19.9	52.07	50.64	6.19	NA	79.22	0.87	23.23
ENTERPRISE	341.71	205.01	157.94	201.99	29.41	26.41	64.68	30.2	11.43	33.05	19.05	49.62	28.32	40.05	20.4	5.2	21.21	184.94	0	26.91
FLORINA	245.61	52.61	153.12	168.79	36.25	13.55	69.25	6.16	4.4	31.64	19.17	57.36	3.84	38.96	26.94	13.55	NA	21.41	23.98	32.99
GENEROS	243.6	198.24	171.83	115.83	2.66	10.83	39.51	5.42	2.15	23.19	12.45	35.22	13.09	59.05	38.84	10.83	NA	181.38	0	2.46
GENEVAERLY	285.67	81.85	49.89	261.38	6.55	29.75	106.54	20.12	5.83	47.61	26.22	13.29	1.82	9.69	13.82	9.5	20.25	64.85	0	5.97
GINGERGOLD	80.83	76.09	67.15	21.98	0	25.26	7.68	0.32	0.35	2.99	2.31	15.26	4.39	18.01	20.07	9.58	15.68	70.12	0	0
GLOSTER69	190.47	103.17	128.85	120.9	25.15	14.93	44.99	6.69	4.63	23.62	11.78	26.82	5.71	45.33	32.36	14.93	NA	85.23	0	22.32
GOLDRUSH	387.95	99.77	183.87	274.65	0.44	54.03	98.01	9.83	10.61	55.83	30.17	49.21	39.66	40.96	31.67	23.04	30.99	87.84	0	0.44
HOKUTO	244.79	129.55	141.15	129.11	0.85	37.01	42.24	7.33	4.69	25.19	15.32	25.38	6.6	46.76	39.23	24.14	12.87	95.46	6.97	0.85
HOLLY	453.4	148.14	265.96	293.91	44.77	30.78	137.35	49.04	13.7	32.42	21.34	55.08	7.2	75.57	71.07	30.78	NA	112.53	6.33	38.72
INR3318	368.61	211.92	269.37	199.36	21.62	22.87	68.84	18.39	9.48	33.78	20.09	32.74	13.53	128.13	57.96	22.87	NA	177.55	0	18.5
INR6407	409.41	160.91	152.91	226.77	61.58	37.97	90.14	10.52	6.95	43.35	25.44	56.94	4.45	51.09	26.64	20.89	17.08	128.15	1.45	58.78
INR6690	412.2	297.73	118.32	167.16	0.33	16.02	69.69	7.68	4.75	33.91	16.86	27.69	6.45	36.33	30.74	16.02	NA	245.07	6.26	0.33
IWAKAMI	366.01	157.92	320.33	159.41	20.34	27.13	66.04	14.09	6.85	28.87	15.74	33.12	22.37	114.07	92.15	27.13	NA	137.99	0	18.02
JERSEYRED	229.39	169.91	161.46	105.28	9.01	14.2	34.65	6.65	4.33	19.45	11.32	17.92	19.91	48.89	34.13	14.2	NA	151.71	0	8.18
JONAFREE	524.71	235.73	201.35	295.46	42.61	44.6	105.68	9.87	7.77	62.69	33.67	80.38	15.24	65.14	24.48	14.53	30.07	220.03	0	41.27
JUDAINE	474.84	243.04	148.99	320.36	14.83	44.91	126.26	15.35	10.43	64.16	32.67	81.73	7.23	27.81	18.76	14.94	29.96	223.25	0	14.04
JULIET	350.68	67.77	275.24	169.48	14.15	129.27	68.71	8.11	4.49	33.49	18.91	39.62	11.34	97.6	62.79	46.78	56.64	58.43	0	13.03
K:1107	202.31	68.58	159.34	128.45	15.56	12.1	44.95	8.97	4.61	23.47	14.49	15.15	13.93	71.8	38.97	12.1	NA	57.44	0	14.5
KAR87	459.53	102.24	504.42	163.97	133.01	23.95	49.62	7.78	3.52	19.04	12.45	136.22	49.77	159.17	80.7	23.95	NA	76.34	0	119.53
KAS11	234.63	155.02	212.11	110.75	11.2	12.62	46.76	7.32	4.64	18.59	10.86	23.7	8.16	101.7	46.79	12.62	NA	119.34	6.01	10.23
KAS12	576.04	484.12	307.81	262.6	22.9	16.01	81.58	42.94	14.4	39.01	22.52	50.25	32.58	109.97	78.02	16.01	NA	413.6	0	21.2
KAS43	197.79	116	103.16	91.08	20.36	31.46	36.02	5.5	3.07	16.27	9.65	46.99	4.99	26.71	15.26	11.96	19.5	82.2	3.47	18.61
KAS9	444.78	79.87	339.33	201.46	77.24	15.69	82.82	7.52	5.57	38.85	19.43	38.76	40.36	124.08	66.74	15.69	NA	66.71	0	68.34
KEEPSAKE	246.08	71.11	118.58	217.87	17	14.14	81.22	24.7	11.14	36.38	21.19	22.08	4.22	45.83	30.29	14.14	NA	37.5	6.89	15.67
KENSEI	159.31	124.24	153.24	14.94	0.14	58.53	5.79	0.23	0.11	2.94	2.3	21.33	13.67	64.88	32.24	24.25	28.17	114	0	0.14
KOGETSU	158.97	84.63	166.49	22.77	6.83	50.65	8.89	0.54	0.04	3.49	2.45	36.15	8.27	63.34	37.24	26.4	9.25	17.7	17.09	6.31
LIBERTY	426.03	153.08	193.61	182.78	117.9	11.47	50.47	28.58	13.35	25.13	15.17	51.31	15.68	62.53	42.74	11.47	NA	110.7	21.94	106.45
LINDAMAC	384.32	174.98	142.34	198.4	50.51	18.5	60.41	27.59	9.64	29.6	18.73	27.56	19.86	36.14	34.12	14.3	4.19	111.34	8.55	44.97
MACEXCEL	302.64	198.4	187.53	137.74	32.33	19	65.79	37.12	7.13	11.59	6.3	80.18	14.04	38.53	31.2	19	NA	94.32	88.07	28.42
MAIGOLD	376.41	246.23	74.3	133.94	3.8	66.24	44.78	4.48	2.7	27.76	16.7	19.87	2.28	22.27	19.96	26.53	39.71	210.81	6.41	3.66
MCSHAY	316.57	162.54	69.77	256.25	11.69	32.82	81.62	26.45	13.11	44.28	23.76	27.4	8.56	15.03	10.89	14.92	17.9	106.9	22.74	10.47
MELROSE	381.71	60.24	245.87	248.07	17.42	26.4	97.87	9.72	5.76	49.2	26.65	31.17	11.7	100.23	63.41	26.4	NA	41.69	2.1	16.02
MN1797	289.75	106.22	210.75	201.77	18.09	35.99	67.85	26.86	7.91	35.46	19.22	18.59	28.82	76.64	33.7	10.39	25.6	96.27	0	15.53
MN1802	262.42	137.38	96.62	230.37	10.33	21.12	90.7	18.94	8.48	44.19	23.43	9.17	14.66	39.02	19.34	9.09	12.03	113.54	0	10.02
MN1839	114.67	40.73	63.17	118.87	13.82	17.42	46.31	13.27	6.18	21.81	11.71	20.4	6.47	18.31	12.02	5.2	12.22	34.16	0	13.41
MN1849	97.63	61.5	47.11	99.15	7.23	14.75	40.1	11.19	4.17	18.02	9.79	15.45	2.45	12.74	9.94	5.59	9.16	59.4	0	6.77
MN1914	229.93	110.13	105.23	188.01	27.28	21.14	72.76	18.12	8.76	29.95	19.65	23.99	5.77	37.66	21.51	12.16	8.98	96.06	1.06	24.83
MODI	322.03	73.65	242.98	197.49	34.44	21.33	64.56	24.08	13.65	31.13	18.75	80.22	17.34	67.49	38.98	21.33	NA	40.77	15.83	32.67
MOIRA	340.4	158.25	153.78	151.79	24.78	47.3	54.34	9.89	4.36	28.69	16.86	69.64	11.36	18.86	22.9	21.43	25.87	90.9	56.42	23.29
MURRAY	365.81	212.69	67.19	291.08	13.87	38.27	92.97	30.91	15.08	58.57	27.61	35.44	3.86	11.08	11.33	18.51	19.76	167.08	3.08	13.52
NOVAEASYGROW	542.66	242.88	243.07	313.47	18.49	31.22	112.88	25.73	8.45	54.93	29.84	77.98	21.42	59.37	40.86	31.22	NA	196.3	3.62	17.73
NOVAMAC	277.26	185.38	79.45	162.01	29.65	34.25	47.41	9.83	5.9	25.16	15.74	31.5	6.75	19.58	15.15	11.06	23.2	141.06	5.8	26.82
NOVASPY	402.17	309.69	121.04	195.31	26.15	31.62	67.78	6.88	4.56	43.52	23.87	57.35	8.4	25.92	15.91	18.14	13.48	263.33	0	25.26
NY65707-19	314.52	165.79	162.48	199.84	22.76	12.01	56.57	34.18	12.27	29.96	14.98	27.48	16.75	54.72	38.58	12.01	NA	121.52	24.09	20.01
NY74828	150.96	79.51	172.7	38.83	44.72	4.07	10.95	0.97	0.16	3	3.14	31.08	9.06	68.39	43.56	4.07	NA	25.29	48.54	41.13
NY75413	397.89	190.97	74.57	258.61	23.25	51.29	66.68	37.53	18.89	39.7	21.38	27.62	7.26	13.19	17.81	24.12	27.17	123.44	44.81	20.7
NY75414-1	390.99	209.31	134.86	171.56	65.68	24.98	57.27	19.2	8.37	28.91	15.66	36.87	16.16	44.24	23.57	8.03	16.94	130.5	62.4	59.62
NY75913-30	470.59	190.66	184.85	276.91	42.22	17.65	73.56	38.17	18.74	45.48	24.81	50.56	21.66	52.56	39.16	17.65	NA	136.71	28.91	37.77
OBERLE	464.55	374.09	71.51	225.24	6.53	94.78	77.81	18.17	7.7	37.22	21	8.72	7.73	25.05	21.01	42.05	52.74	307.38	3.19	6.15
ORIN	120.92	89.14	63.38	83.08	0	18.94	31.68	3.37	3.07	16.58	10.48	16.52	3.32	18.99	17.13	11.31	7.63	66.73	4.14	0
OTTAWA654	383.47	113.82	167.22	291.03	0.5	52.43	109.28	18.73	10.64	57.59	31.9	71.17	17.17	42.53	24.99	21.26	31.18	49.8	8.95	0.5
PIFLORA	364.66	188.49	315.35	200.53	14.49	22.52	66.26	18.23	10.59	33.67	17.93	52.24	20.24	134.35	58.21	22.52	NA	175.09	0	13.21
PINKLADY	293.18	132.47	331.31	167.45	7.1	12.38	65.82	5.25	4.52	38.35	19.7	59.81	14.02	151.65	58.22	12.38	NA	121.39	0	6.65
PINOVA	298.67	95.38	218.44	199.53	12.49	15.17	77.24	8.28	4.49	41.33	22.58	29.01	17.96	90.88	41.74	15.17	NA	87.46	0	11.99
PIONIER	265.29	116.86	223.67	137.25	50.42	18.76	54.46	9.63	3.54	24.96	15.61	54.66	10.08	69.55	42.07	18.76	NA	108.39	0	44.07
PIXIECRUNCH	306.57	149.44	218.34	167.45	53.06	17.84	62.16	15.74	11.55	28.17	15.99	36.57	63.43	59.83	32.77	7.59	10.26	115.1	4.45	51.3
PRIAM	331.04	281.52	119.39	190.36	10.19	37.12	75.19	8.47	5.36	40.69	21.72	69.23	3.32	15.2	14.38	18.02	19.1	259.24	0	9.17
PRISCILLA	467.08	155.87	294.22	269.94	33.96	48.79	100.76	15.78	8.27	48.93	27.09	45.03	17.89	135.04	59.51	27.57	21.22	33.6	90.44	31.85
PRISTINE	222.92	196.01	78.52	145.14	0	55.28	56.92	7.69	5	28.39	14.38	11.8	12.37	24.63	21.06	21.16	34.12	180.46	0	0
REBELLA	141.88	24.59	237.87	45.14	16.48	47.99	14.89	0.53	0.49	8.2	5.36	116.08	12.7	56.21	32.27	12.27	29.55	20.59	0	15.74
REDD-STARKINGVI	298.48	51.13	171.9	232.61	13.52	32.96	95.05	17.78	8.08	35.94	25.37	26.29	6.53	67.85	44.74	32.96	NA	35.9	3.62	11.95
REDDELICIOUS	206.1	58.88	74.87	184.5	5.25	29.41	74.9	14.02	7.13	29.27	20.46	13.23	2.94	23.75	22.86	29.41	NA	39.72	3.59	4.62
REGINE	599.59	254.83	160.11	380.81	15.25	58.65	134.04	24.69	11.91	74.42	41.3	76.32	7.74	29.12	33.06	20	38.65	219.63	2.2	14.25
REGLINDIS	278.32	212.98	59.88	183.73	4.38	17.71	66.76	9.27	5.38	37.16	20.11	34.79	4.15	7.67	8.34	6.98	10.73	177.09	1.08	4.19
REINETRUSSET	734.19	386.71	46.84	291.82	0.34	346.07	77.82	51.94	20.5	46.16	22.05	7.57	4.05	12.93	15.27	146.96	130.24	291.95	6.89	0.34
REMURA	199.53	27.16	47.57	253.9	7.19	10.23	97.79	23.17	9.45	47.24	24.09	7.67	5.14	12.09	15.61	10.23	NA	15.11	0	6.73
REWENA	393.11	120.4	229.27	256.98	17.21	8.96	92.02	18.3	7.63	52.66	26.08	72.22	7.67	71.26	39.84	8.96	NA	118.74	0	16.31
RICHELIEU	398.45	214.84	187.84	217.24	21.32	66.65	61.57	24.71	13.65	38.1	20.78	76.61	11.3	31.64	31.75	24.58	42.07	112.57	8.04	17.57
ROGERSMCINTOSH	326.98	158.78	149.77	191.42	19.67	14.18	58.55	27.44	8.82	30.93	18.2	29.43	21.1	35.17	37.76	14.18	NA	100.46	7.87	16.99
ROMUS1	260.87	168.26	228.98	146.82	10.72	78.28	52.42	8.31	4.25	24.03	14.03	25.1	10.19	87.54	56.65	22.14	50.81	140.56	0	9.49
ROMUS2	559.63	427.04	228.52	222.75	15.31	84.34	84.03	14.25	6.48	43.6	25.74	34.94	8.92	69.54	71.39	17.23	67.11	366.16	2.38	14.23
RUBENS	292.05	79.03	176.04	194.57	62.4	10.7	84.63	13.1	7.24	32.25	20.75	18.93	12.22	80.2	39.66	10.7	NA	64.9	0	54.79
RUBINETTE	320.48	62.65	203.3	231.17	7.24	53.35	82.44	4.89	5.49	50.44	25.91	27.86	23.1	99.34	34	18.74	34.6	52.37	0	6.88
RUBINOLA	329.02	120.24	241.75	172.01	36.14	17.06	68.14	9.07	5.58	35.08	19.27	106.15	8.38	67.31	24.76	17.06	NA	112.49	0	34.39
S13-21-115	347.19	205.68	52.83	267.23	2.57	40.68	87.63	37.01	16.2	45.79	25.96	11.84	4.18	12.96	16.49	12.93	27.75	155.13	5.56	2.46
S21-12-015	442.31	252.46	102.57	265.94	3.66	60.96	95.18	5.2	4.95	59.99	30.23	60.99	5.15	11.41	13.51	29.68	31.28	218.95	1.26	3.59
S23-06-153	290.63	204.18	104.27	172.01	0.77	41.21	53.12	7.17	3.98	36.28	20.93	16.8	10.51	44.94	22.44	18.39	22.82	179.21	2.81	0.77
S43-42-002	388.39	425.88	113.63	150.82	0.13	66.32	68.02	32.17	6.27	12.95	8.63	33.18	15.13	21.32	26.33	36.45	29.87	345.86	7.85	0.13
S43-44-054	279.71	112.44	193.81	152.5	0	45.81	55.62	6.37	4.34	29.55	17.25	21.96	28.46	43.14	43.14	29.94	15.87	99.22	0	0
S47-20-005	374.23	167.13	220.46	156.51	48.12	61.14	50.74	16.42	6.96	25.68	14.71	69.62	28.22	49.61	37.53	22.12	39.03	156.02	0	42.11
S47-20-037	418.14	227.93	283.27	313.97	20.97	9.72	96.25	66.61	23.23	44.2	19	97.58	32.13	49.98	38.84	9.72	NA	206.1	0	17.78
S47-24-004	293.83	158.9	301.56	74.6	70.02	13.28	11.76	0.41	0.31	4.03	3.07	98.52	36.18	77.36	41.36	13.28	NA	133.26	0	61.26
S49-06-029	119.28	151.11	34.12	29.79	0	21.3	8.23	0.13	0.48	3.79	2.8	23.11	1.59	2.74	3.94	10.21	11.09	133.41	0	0
SATURN	270.53	126.41	111.21	162.06	22.15	40.67	67.22	6.39	4.14	27.91	16.55	62.1	5.28	18.5	16.83	18.35	22.32	99.97	3.3	20.29
SAYAKA	123.11	29.41	100.2	150.63	9.34	7.03	62.13	16.71	5.98	27.57	12.59	24.16	3.2	27.44	26.28	7.03	NA	20.79	0	8.31
SENSHU	144.23	105.31	194.37	18.7	15.04	12.95	6.62	0.2	0.27	2.46	1.96	24.5	17.21	92.93	37.85	12.95	NA	97.43	0	13.98
SHIZUKA	178.19	71.21	279.66	84.88	0.48	12.72	30.34	2.7	2.21	17.72	10.82	43.78	22.5	127.84	51.38	12.72	NA	58.97	1.06	0.48
SIRPRIZE	413.92	135.63	434	172.53	1.68	20.45	50.1	3.2	2.63	39.29	20.91	104.84	35.99	167.72	79.93	20.45	NA	117.26	0	1.68
SJC649	400.98	105.78	271.45	149.11	117.84	9.43	51.07	16.75	7.79	24.2	15.3	74.23	17.54	73.64	53.73	9.43	NA	34.23	62.22	100.93
SJC658	390.69	118.95	118.99	318.11	0.17	47.48	120.14	20.5	11.56	62.3	30.97	64	13.54	35.07	20.62	19.82	27.67	49.23	11.88	0.17
SJC686-1	477.12	231.37	147.51	292.13	30.5	59.03	110.39	25.13	13.96	52.86	29.39	69.94	10.48	31.18	20.59	19.22	30.58	204.44	0	27.61
SJC7123-2	219.11	27.83	120.17	240.11	8.42	45.13	78	36.29	14.85	39.84	19.62	27.82	12.85	22.21	36.04	15.15	29.98	17.5	0	7.71
SJC7713-1	316.44	76.13	207.75	212.6	57.57	22.61	87.21	21.18	7.08	32.72	18.41	86.09	15.83	45.41	37.42	22.61	NA	60.14	0	53.4
SJC8428-2	399.1	177.89	157.49	186.35	16.63	58.25	81.09	8.16	4.61	34.9	17.17	85.75	5.13	27.95	25.3	27.49	30.76	149.84	0	15.67
SJC8444-2	317.05	180.05	51.42	276.21	0	27.49	124.17	36.21	8.79	41.22	26.28	24.03	2.15	9.32	10.65	14.41	13.08	137.93	7.48	0
SJCA14R3A108	168.02	54.84	174.14	38.49	50.41	13.33	15.26	2.31	0.41	4.77	3.31	27.26	8.3	65.17	44.82	13.33	NA	33.83	0.92	44.31
SJCA16R5A15	156.19	29.63	272.07	106.34	0.68	10.01	40.47	3.7	2.5	23.01	11.99	30.16	21.34	143.2	48.83	10.01	NA	27.72	0	0.68
SJCA37+	294.66	194.3	106.44	166.72	0	92.53	60.92	13.37	7.98	33.6	17.66	11.37	16.64	42.15	22.38	31.99	54	168.44	3.19	0
SJCA38R6A74	134.94	36.94	181.01	34.46	41.45	9.62	13.17	0.76	0.25	4.98	4.18	22.23	23.37	61.89	43.74	9.62	NA	8.14	4.78	38.09
SJCXN362	588.63	296.04	39.74	229.57	0.82	339.8	56.97	37.53	14.97	36.3	20.89	6.28	3.64	9.41	14.24	148.06	122.66	220.51	6.46	0.82
SJCXN982	272.54	73.88	191.83	209.79	22.53	35.84	78.4	19.67	10.16	36.3	20.99	61.15	6.17	70.65	33.45	9.5	26.33	33.96	43.05	20.65
SPA505	417.05	89.82	165.46	232.83	9.57	67.17	88.44	6.19	5.23	47.94	26.27	30.06	7.02	65.36	32.65	24.4	42.77	17.25	12.11	9.14
SUNCRISP	163.5	43.5	137.12	144.56	0.23	16.22	50.42	11.92	8.06	27.21	14.59	26.92	7.09	42.3	38.1	16.22	NA	15.2	5.06	0.23
TOPAZ	273.14	59.71	167.26	244	18.05	8.28	90.71	7.76	6.39	55.5	28.69	78.39	5.52	46.32	24.91	8.28	NA	56.64	0	17.37
TRENT	379.34	151.21	91.44	236.28	17.54	50.76	69.9	15.37	9.3	43.4	26.06	41.75	5.7	16.1	16.9	16.6	34.16	62.93	17.53	16.24
TSUGARU	292.98	41.43	205.75	177.33	51.86	36.83	83.02	8.13	2.52	28.62	18.21	42.3	7.28	84.67	44.2	18.41	18.42	25.27	3.3	47.74
VANDA	76.88	28.46	99.73	20.61	15.23	8.1	7.19	0.22	0.18	2.45	1.89	37.65	10.38	27.34	16.21	8.1	NA	23.43	0	14.31
VOINEA	377.81	241.88	94.98	203.17	13.32	35.58	68.31	9.63	5.66	38.44	22.31	48.87	2.4	15.33	13.7	14.06	21.52	198.75	4.88	12.6
WINECRISP	332.09	52.13	260.24	219.6	40.26	12.59	89	14.8	7.7	42.98	23.41	102.14	7.28	65.27	46.03	12.59	NA	36.15	2.41	37.32
