# Supplementary material for: Genome-wide association studies in apple reveal loci of large effect controlling apple polyphenols
Source: Hortic Res. 2019 Sep 7;6:107. doi: 10.1038/s41438-019-0190-y (PMC6804656; doi:10.1038/s41438-019-0190-y)
Supplement: Supplementary file 3 — Supplementary Table 2 [file 41438_2019_190_MOESM3_ESM.xls]

## Sheet: Table S2 - 2016 data
ID	total_phenolics	total_hca	total_flavonols	total_fluorescence	total_acn	epicatechin	catechin	procyanidin_b1	procyanidin_b2	procyanidin_c1	quercitrin	isoquercetin	rutin	avicularin	phloridzin	phloretin_xyloglucoside	chlorogenic_acid	X4_o_caffeoylquinic	c3gal
8B-14-56	247.53	111.04	85.37	177.6	32.42	67.23	8.17	4.63	31.36	19.92	17.62	4.75	33.3	19.35	15.75	25.26	111.04	0	29.06
8C-18-30	153.28	52.31	119.97	125.59	29.48	54.79	11.21	5.65	22.4	13.05	23.41	4.17	49.98	25.83	8.54	NA	41.66	1.03	26.85
8S-29-18	196.72	17.08	164.88	184.7	30.32	71.02	12.64	7.74	30.11	19.09	35.28	7.2	72.74	30.61	8.61	28.54	8.04	1.18	28.64
AKANE	332.54	144.16	194.24	180.24	42.86	60.51	10.33	7.31	38.05	19.33	19.74	21.98	87.65	37.58	11.08	27	133.64	0	38.23
AMBROSIA	130.07	13.24	126.48	136.72	4.86	50.95	6.71	5.59	26.62	15.66	27.49	7.04	45.94	24.17	13.06	25	9.16	0	4.48
AROMA	170.45	109.18	86.83	165.91	9.99	52.64	11.57	6.56	29.54	16.56	7.26	6.72	46.87	18.59	5.91	21.44	82.58	0	9.2
BLACKMAC	325.16	155.36	324.69	119.74	33.06	33.05	10.52	6.72	23	12.61	48.92	49.16	99.56	64.83	15.09	NA	102.1	5.16	28.32
BRAEBURN	301.08	153.63	171.55	174.06	6.44	64.36	6.44	6.76	36.49	19.82	21.28	14.39	70.01	36.48	12.36	37.33	86.76	8.97	5.92
BRITEGOLD	302.58	169.39	146.64	236.68	0.06	97.81	38.11	12.97	29.68	19.19	64.47	10.54	32.27	25.29	35.94	35.06	88	74.25	0.06
BUCKEYEGALA	258.48	103.29	130.77	169.66	45.62	60.77	10.14	7.85	28.48	19.67	19.71	7.38	54.17	27.24	7.75	28.63	81.51	0	40.83
CBR4T29	311.65	101.29	179.03	233.51	39.62	81.45	19.25	13.4	40.87	23.26	84.99	4.51	36.2	27.53	20.31	NA	78.77	0	35.43
CHINOOK	238.36	33.14	229.15	219.83	16.58	90.97	9.05	8.41	39.96	24.72	40.31	13.98	105.12	44.09	17.05	35.82	12.33	3.6	15.4
COOP28	327.23	197.33	70.21	189.97	6.03	69.57	4.02	2.97	42.44	22.58	43.77	2.67	7.78	10.57	21.19	27.79	161.79	4.48	5.52
COOP29	312.87	48.16	109.6	217.82	46.46	74.16	13.53	9.64	39.5	23.76	12.82	23.08	31.74	24.27	35.29	31.25	27.72	2.7	43.35
COXORANGE	120.78	38.36	111.05	109.89	3.6	36.33	6.08	3.96	22.01	12.18	12.11	6.4	50.85	23.58	6.85	22.39	23.37	2.44	3.52
ELSTAR	172.29	54.45	73.41	160.34	7.47	62.94	8.92	6.02	32.78	17.68	11.49	6.92	29.09	17.35	10.2	19.12	33.55	2.8	7.28
EMPRESS	256.75	226.68	68.86	181.57	14.95	48.39	28.04	15.99	27.46	13.72	6.34	9.16	12.99	15.05	11.96	18.44	205.04	0	13.21
ENTERPRISE	336.08	226.97	106.7	182.73	30.6	56.92	21.72	9.95	32.51	15.76	36.52	18.3	23.8	14.44	7.12	25.76	205.23	0	28.06
S23-06-153	210.59	187.48	77.75	128.49	0.52	39.06	4.49	2.86	29.28	16.69	15.46	7.54	44.51	22.25	5.07	14.47	170.31	0.92	0.52
FANTAZJA	268.28	40.83	286.4	166.53	19.28	46.71	10.9	7.47	31.95	18.78	41.49	30.57	110.11	52.19	11.82	NA	21.02	0	17.6
FLORINA	280.79	65.07	106.46	211.42	36.93	82.21	9.58	7.52	39.46	23.27	39.54	3.28	27.02	19.98	16.16	21.64	28	33.73	34.24
FREEDOM	261.32	127.42	154.2	141.84	20.19	48.27	4.58	3.19	31.45	18.21	82.69	3.74	40.45	18.3	12.4	19.19	108.66	1.05	19.11
GALARINA	283.56	95.89	179.7	192.97	27.99	62.83	15.81	11.39	34.28	20.38	53.47	6.99	71.53	29.77	9.74	33.22	35.13	55	25.48
HOKUTO	224.1	110	251.45	126.46	4.98	41.82	5.63	3.9	25.84	15.12	34.74	13.48	108.29	52.99	16.19	NA	87.63	0.87	4.58
HOLLY	378.49	126.63	295.07	263.86	49.63	112.16	30.83	12.86	36	23.9	50.1	11.68	115.05	65.5	22.57	NA	91.48	3.28	42.24
HONEYCRISP	165.78	75.75	137.85	186.96	12.26	57.01	15.31	10.02	33.46	18.41	16.47	8.88	63.05	27.52	7.37	7.93	65.86	0	11.29
INR6407	314.53	197.64	101.58	191.68	27.68	68.05	9.87	6.83	38.32	20.76	37.56	2.94	32.95	18.63	16.82	21.21	162.32	1.05	26.14
INR6690	352.91	279.85	317.51	168.24	1.67	54.44	7.25	5.72	35.49	18.24	40.43	28.31	136.09	54.06	17.41	NA	239.47	3.31	1.6
IWAKAMI	177.54	82.5	133.46	137.47	15.04	48.74	10.15	6.48	26.25	14.65	14.38	10.03	50.82	37.81	14.9	NA	73.3	0	13.62
JERSEYRED	254.26	196.58	142	111.78	1.54	28.48	6.99	6.18	22.79	11.86	15.23	18.7	46.57	27.52	12.67	28.39	174.7	0	1.45
JUDAINE	360.47	171.21	138.93	281.56	21.01	101.28	17.41	13.35	56.21	31.08	59.66	7.42	42.48	18.76	13.17	24.6	165.53	0	19.59
K:1107	206.34	82.74	186.5	135.7	9.94	41.22	8.07	5.4	26.83	15.49	13.87	17.21	93.39	36.91	9.44	21.12	74.75	0	9.39
KEEPSAKE	186.89	75.02	66.74	211.03	9.84	68.93	28.03	15.84	34.68	18.49	13.65	1.91	20.05	20.77	10.92	20.91	26.98	7.06	8.98
KENSEI	120.35	125.89	74.61	13.04	0.14	3.88	0	0	2.36	1.67	13.7	4.54	29.31	17.87	14.45	21.64	114.4	0	0.14
KOGETSU	199.97	116.26	247.24	24.34	10.63	6.47	0.46	0.23	3.67	2.98	46.79	12.9	104.31	45.93	34.3	34.05	25.75	10.75	9.65
LIBERTY	314.88	167.54	152.93	181.84	56.28	47.31	25.55	14.46	28.8	16.22	42.53	17.24	44.66	31.95	18.29	19.52	118.71	32.9	50.39
MACFREE	237.46	65.35	75.78	161.6	10.94	52.52	8.02	6.59	32.58	19.66	34.03	7.81	8.48	15.96	29.65	50.16	47.07	0	9.29
MAIGOLD	284.27	230.7	116.07	102.33	12.85	33.41	4.95	2.29	20.82	13.53	22.33	5.43	47.91	27.53	26.34	40.87	180.55	4.05	11.61
MCINTOSH	238.24	154.52	83.24	130.9	14.46	37	13.55	7.16	24.56	15.35	15.08	13.72	17.52	19.99	15.66	20.99	98.26	4.78	12.58
MCSHAY	131.47	72.37	51.97	145.71	10.84	46.98	8.21	6.63	27.87	15.32	19.87	6.54	11.28	9.54	12.35	16.42	43.36	19.15	9.39
MELROSE	241.2	68.69	151.75	162.77	11.03	54.59	6.35	4.79	35.38	20.68	18.29	9.65	65.22	32.62	16.66	30.35	38.5	2.25	10.2
MN1797	178.67	75.33	113.23	121.4	14.57	43.29	8.41	4.58	23.99	13.61	9.72	15.51	40.26	19.51	8.94	25.86	73.78	0	13.01
MN1839	141.75	44.1	108.08	116.2	23.31	38.5	11.71	6.1	20.85	11.83	32.84	12.62	33.49	19.37	6.14	13.37	38.18	0	22.6
MN1849	127.03	77.71	42.58	118.59	4.89	41	10.82	5.79	22.03	13.07	16.35	2.39	9.02	9.25	6.39	11.38	75.72	0	4.63
MOIRA	293.9	146.4	234.4	89.76	12.57	27.76	3.46	2.42	17.88	10.76	91.8	20.64	35.83	31.39	25.4	16.13	83.34	55.78	10.83
MURRAY	259.45	171.92	62.12	195.12	8.37	64.97	20.57	10.26	37.4	16.29	27.55	4.16	14.65	10.44	10.93	16.23	132.69	1	8.03
NOVAEASYGROW	311.44	160.08	174.44	198.84	7.45	83.08	11.92	6.92	37.78	21.86	67.56	18.24	35.15	26.01	18.23	10.41	140.66	1.06	6.52
NY65707-19	202.18	122.01	166.53	135.11	16.42	41.15	24.97	10.98	18.25	9.08	21.09	18.72	61.37	33.16	11.09	10.39	88.26	22.91	14.54
NY74828	123.36	51.55	95.12	21.4	43.92	9.88	0.88	0	2.31	2.02	21.19	3.88	35.54	26.52	3.36	NA	14.65	35.31	39.48
OTTAWA654	224.95	110.34	59.13	232.64	0	80.3	18.97	12.12	45.6	24.85	28.89	5.86	11.8	8.73	15.59	23.74	51.05	6.03	0
PIFLORA	234.65	170.14	72.38	147.37	10.08	51.83	13.53	8.49	25.72	14.3	17.15	4.34	20.99	19.64	16.66	NA	167.72	0	9.37
PINOVA	258.59	124.89	174.46	171.32	6.39	60.15	7.28	3.76	34.57	22.02	25.82	15.5	62.79	34.99	13.36	28.83	118.79	0	6.08
PIONIER	195.52	72.35	72.57	171.41	4.73	53.59	12.56	8.16	31.27	20.11	9.05	3.44	31.94	18.48	22.27	8.37	42.7	1.05	4.21
PRIAM	319.17	208.3	273.18	148.64	16.92	53.85	6.23	4.89	33.66	18.47	136.81	10.27	48.78	31.81	14.12	NA	197.04	0	15.21
PRISCILLA	284.81	114.92	112.12	186.39	11.83	60.63	14.77	9.57	34.68	20.29	26.13	6.01	37.15	28.8	27.62	38.2	35.98	67.74	11.34
REBELLA	89.73	28.33	125.82	29.99	8.52	10.31	0.29	0.28	6.17	4.06	72.87	6.48	19.78	16.82	8.78	21.75	23.51	0	8.24
REDDELICIOUS	268.2	66.58	179.05	201.9	6.24	67.22	13.86	8.55	35.82	22.71	26.69	6.82	73.42	44.2	33.94	NA	44.97	2.11	5.54
REDFREE	228.37	153.45	106.03	131.03	35.95	44.21	20.89	8.81	17.95	9.62	43.92	3.79	28.51	18.92	7.43	17.2	114.49	2.76	32.88
REDD-STARKINGVI	261.12	70.99	166.42	199.75	9.26	64.59	17.35	10.2	34.04	21.79	21.37	7.48	70.23	40.81	34.55	NA	44.88	3.04	8.06
REGINE	261.11	136.25	73.13	205.05	11.54	73.09	9.73	6.62	40.76	23.88	32.25	3.87	15.38	15.46	9.85	28.35	123.84	0	10.64
REINETRUSSET	497.14	280.57	24.03	197.4	0.3	54.04	24.11	13.84	31.23	18.55	4.23	4.61	9.62	14.36	113.79	112.06	211.97	5.7	0.3
REMURA	293.35	83.7	197.28	201.6	48.85	70.12	13.4	8.66	36.18	22.07	16.89	17.33	77.31	48.61	9.09	NA	60.97	0	45.32
RESI	226.12	147.36	105.28	158.25	3.89	55.87	4.76	4.49	33.78	19.8	55.54	3.55	20.15	11.96	10.88	32.81	134.45	0	3.77
REWENA	249.22	109.02	168.29	174.03	20.01	60	7.29	4.25	37.44	20.74	60.48	5.78	43.88	29.17	9.22	26.52	107.14	0	18.69
RICHELIEU	367.79	213.41	195.46	153.43	26.35	43.28	12.94	8.74	28.11	16.67	69.91	18.4	46.11	30.03	22.64	45.27	125.85	6.95	21.91
ROUVILLE	316.17	89.82	111.11	269.3	11.26	84.3	17.64	14.39	48.13	27.57	22.91	12.41	22.26	28.97	7.81	6.76	55.34	5.87	10.05
RUBINETTE	189.13	18.23	163.52	186.59	10.88	70.79	6.38	5.77	38.01	22.08	24.62	14.93	80.03	29.01	6.64	22.77	14.44	0	10.44
S47-24-004	269.35	130.83	172.25	128.98	64.2	47.08	8.9	5.29	23.61	14.75	75.06	12.02	33.78	24.71	11.01	7.84	118.09	0	55.05
SAYAKA	301.23	110.28	184.44	220.22	20.49	74.23	19.36	7.19	40.3	22.52	40.48	8.76	67.05	39.67	12.67	NA	95.74	0	17.99
SENSHU	154.4	123.85	164.85	13.72	16.79	4.58	0.17	0.14	1.54	1.1	18.73	16.98	80.93	28.14	16.68	NA	115.82	0	15.8
SHIZUKA	162.02	93.59	119.16	120.76	0	36.3	4.1	3.97	27.49	16.44	29.62	5.97	43.33	27.51	9.09	NA	73.83	2.28	0
SIRPRIZE	208.36	110.2	105.12	114.12	0	32.26	1.52	1.55	25.83	14.19	33.7	9.97	39.35	24.18	7.28	21.13	95.53	0	0
SJC649	203.34	68.22	127.78	105.38	51.15	35.49	11.03	5.41	17.83	11.45	44.22	8.75	28.29	27	5.42	NA	23.77	37.15	42.93
SJC658	244.78	78.41	159.47	221.51	0.28	82.73	16.16	9.98	42.51	23.48	55.29	22.64	50.19	18.16	12.97	22.59	46.99	5.48	0.28
SJC8444-2	292.83	148.01	125.96	286.1	0.05	127.96	34.6	9.7	42.2	28.45	53.94	4.4	31.6	20.17	12.34	15.33	117.43	5.08	0.05
SJCA37+	233.94	164.33	113.98	162.6	0	50.61	12.39	8.71	30.8	16.77	11.25	18.09	48.6	21.25	22.29	35.76	142.51	0	0
SJCA16R5A15	129.89	59.05	83.18	136.96	0	48.1	4.84	3.89	28.73	16.65	15.48	4.5	34.14	17.91	6.13	NA	55.73	0	0
SJCXN982	123.08	12.39	81.26	131.03	7.55	47.77	6.02	4.58	24.84	15.35	15.93	4.57	33.37	15.07	17.1	24.87	8.92	0	7.24
SPA283	158.46	87.65	63.06	155.27	16.22	63.47	9.36	4.69	29.81	18.63	7.69	3.28	30.64	14.65	6.65	14.56	84.79	0	14.9
SPA505	439.91	78.56	318.23	306.43	25.78	108.68	9.95	7.61	61.81	34.61	51.83	13.92	142.63	53.55	18.71	41.19	25.81	4.62	24.39
SUMMERED	141.61	151.98	65.46	24.28	4.77	7.44	0.65	0.55	4.78	1.92	10.19	5.72	18.24	19.22	8.7	21.53	145.47	0	4.39
TOPAZ	218.53	61.51	149.42	184.05	16.94	66.46	10.3	7.49	39.23	21.62	59.69	9.85	49.22	17.46	5.1	NA	58.78	0	16.27
TSUGARU	200.94	47.95	118.76	153.59	20.05	65.36	4.57	2.32	27.03	18.37	26.35	5.31	42.55	26.95	17.97	27.15	26.31	2.4	18.73
VOINEA	238.15	135.11	158.04	128.24	23.9	46.08	5.51	3.66	25.57	15.6	73.6	4.86	38.46	22.17	10.76	18.5	119.07	0	22.31
ZESTAR	154.62	190.25	48.83	21.53	9.44	7.22	0	0	3.16	2.3	10.72	5.98	12.35	13.13	9.97	17.65	174.91	0	8.15
