# Supplementary material for: Genome-wide association studies in apple reveal loci of large effect controlling apple polyphenols
Source: Hortic Res. 2019 Sep 7;6:107. doi: 10.1038/s41438-019-0190-y (PMC6804656; doi:10.1038/s41438-019-0190-y)
Supplement: Supplementary file 4 — Supplementary Table 3 [file 41438_2019_190_MOESM4_ESM.xlsx]

## Sheet: 2014 GWAS results
Phenotype	SNP	Chr	Position	P-value	Cumulative R2
Total phenolics	No significant results
Total HCA	chr:15:20027193	15	20027193	1.88497e-07	0.310645	Candidate genes
						1	MD15G1243900	Chr15:20031731..20035005	AT5G66160.1 | Symbols: ATRMR1, RMR1 | receptor homology region transmembrane domain ring H2 motif protein 1 | chr5:26445198-26446878 FORWARD LENGTH=310. PREDICTED: receptor homology region, transmembrane domain- and RING domain-containing protein 1-like [Malus domestica]. Receptor homology region, transmembrane domain- and RING domain-containing protein 1 OS=Arabidopsis thaliana GN=RMR1 PE=2 SV=1…
						2	MD15G1244000	Chr15:20035196..20038601	AT5G66180.1 | Symbols: | S-adenosyl-L-methionine-dependent methyltransferases superfamily protein | chr5:26448952-26450919 FORWARD LENGTH=395. PREDICTED: ribosomal RNA small subunit methyltransferase F-like isoform X1 [Malus domestica] &gt;gi|1039925460|ref|XP_017184964.1| PREDICTED: ribosomal RNA small subunit methyltransferase F-like isoform X1 [Malus domestica]. tr|M5VUM2|M5VUM2_PRUPE Uncharac…
						3	MD15G1244100	Chr15:20039114..20041339	AT4G35987.1 | Symbols: | S-adenosyl-L-methionine-dependent methyltransferases superfamily protein | chr4:17035121-17036823 FORWARD LENGTH=304. Calmodulin-lysine N-methyltransferase OS=Rattus norvegicus GN=Camkmt PE=1 SV=1. PREDICTED: calmodulin-lysine N-methyltransferase [Malus domestica]. tr|M5VRE2|M5VRE2_PRUPE Uncharacterized protein OS=Prunus persica GN=PRUPE_ppa009202mg PE=4 SV=1
						4	MD15G1244200	Chr15:20041655..20043614	AT4G38660.1 | Symbols: | Pathogenesis-related thaumatin superfamily protein | chr4:18066448-18067984 REVERSE LENGTH=345. PREDICTED: thaumatin-like protein 1 [Malus domestica]. Thaumatin-like protein OS=Arabidopsis thaliana GN=At1g18250 PE=2 SV=2. tr|M5W9N0|M5W9N0_PRUPE Uncharacterized protein OS=Prunus persica GN=PRUPE_ppa009119mg PE=4 SV=1
						5	MD15G1244300	Chr15:20082607..20084486	AT4G36010.2 | Symbols: | Pathogenesis-related thaumatin superfamily protein | chr4:17039472-17040976 REVERSE LENGTH=301. PREDICTED: thaumatin-like protein 1b [Malus domestica]. Thaumatin-like protein 1 OS=Pyrus pyrifolia GN=TL1 PE=1 SV=1. tr|M5VQL0|M5VQL0_PRUPE Uncharacterized protein OS=Prunus persica GN=PRUPE_ppa009384mg PE=4 SV=1
						6	MD15G1244400	Chr15:20089622..20090416	AT2G17870.1 | Symbols: ATCSP3, CSP3 | cold shock domain protein 3 | chr2:7764276-7765181 REVERSE LENGTH=301. Cold shock domain-containing protein 3 OS=Arabidopsis thaliana GN=CSP3 PE=1 SV=1. PREDICTED: cold shock protein 1-like [Malus domestica]. tr|M5WA61|M5WA61_PRUPE Uncharacterized protein OS=Prunus persica GN=PRUPE_ppa010531mg PE=4 SV=1
						7	MD15G1244500	Chr15:20094482..20097366	AT5G66190.1 | Symbols: ATLFNR1, FNR1 | ferredoxin-NADP(+)-oxidoreductase 1 | chr5:26451203-26453012 REVERSE LENGTH=360. Ferredoxin--NADP reductase, leaf isozyme, chloroplastic OS=Pisum sativum GN=PETH PE=1 SV=1. PREDICTED: ferredoxin--NADP reductase, leaf isozyme, chloroplastic [Malus domestica]. tr|A0A1R3GG79|A0A1R3GG79_9ROSI Ferredoxin--NADP reductase OS=Corchorus capsularis GN=CCACVL1_26024 PE…
						8	MD15G1244600	Chr15:20107625..20109681	AT5G66200.1 | Symbols: ARO2 | armadillo repeat only 2 | chr5:26453648-26455603 REVERSE LENGTH=651. PREDICTED: uncharacterized protein LOC103401086 [Malus domestica]. tr|M5VWH7|M5VWH7_PRUPE Uncharacterized protein OS=Prunus persica GN=PRUPE_ppa002405mg PE=4 SV=1
Total flavonols	No significant results
Total fluorescence	S16_3674416_T	16	3624416	3.14245e-09	0.393488	Candidate genes
						1	MD16G1050800	Chr16:3627571..3632983	AT1G68740.1 | Symbols: PHO1;H1 | EXS (ERD1/XPR1/SYG1) family protein | chr1:25812735-25816574 REVERSE LENGTH=784. Phosphate transporter PHO1 homolog 1 OS=Arabidopsis thaliana GN=PHO1-H1 PE=2 SV=1. PREDICTED: phosphate transporter PHO1 homolog 1 [Malus domestica]. tr|M5XB23|M5XB23_PRUPE Uncharacterized protein OS=Prunus persica GN=PRUPE_ppa001601mg PE=4 SV=1
						2	MD16G1050900	Chr16:3634474..3636139	AT1G68730.1 | Symbols: | Zim17-type zinc finger protein | chr1:25810321-25811128 REVERSE LENGTH=170. PREDICTED: uncharacterized protein LOC103425553 [Malus domestica]. tr|M5XGY6|M5XGY6_PRUPE Uncharacterized protein OS=Prunus persica GN=PRUPE_ppa012145mg PE=4 SV=1
						3	MD16G1051000	Chr16:3637727..3642737	AT1G68720.1 | Symbols: TADA, ATTADA | tRNA arginine adenosine deaminase | chr1:25804547-25808820 FORWARD LENGTH=1307. PREDICTED: tRNA(adenine(34)) deaminase, chloroplastic-like isoform X1 [Pyrus x bretschneideri]. tr|M5Y4C6|M5Y4C6_PRUPE Uncharacterized protein OS=Prunus persica GN=PRUPE_ppa000186mg PE=3 SV=1. tRNA(adenine(34)) deaminase, chloroplastic OS=Arabidopsis thaliana GN=TADA PE=1 SV=1
						4	MD16G1051100	Chr16:3657524..3663161	AT1G68710.1 | Symbols: | ATPase E1-E2 type family protein / haloacid dehalogenase-like hydrolase family protein | chr1:25793498-25797975 REVERSE LENGTH=1200. PREDICTED: putative phospholipid-transporting ATPase 9 [Pyrus x bretschneideri]. Putative phospholipid-transporting ATPase 9 OS=Arabidopsis thaliana GN=ALA9 PE=3 SV=1. tr|M5XXZ1|M5XXZ1_PRUPE Phospholipid-transporting ATPase OS=Prunus persica…
						5	MD16G1051200	Chr16:3663933..3664409	AT3G25600.1 | Symbols: | Calcium-binding EF-hand family protein | chr3:9307367-9307852 FORWARD LENGTH=161. PREDICTED: probable calcium-binding protein CML16 [Malus domestica] &gt;gi|1039860304|ref|XP_017179218.1| PREDICTED: probable calcium-binding protein CML16 [Malus domestica]. Probable calcium-binding protein CML16 OS=Arabidopsis thaliana GN=CML16 PE=2 SV=2. tr|M5XFW8|M5XFW8_PRUPE Uncharacter…
						6	MD16G1051300	Chr16:3666850..3670401	AT1G68690.1 | Symbols: | Protein kinase superfamily protein | chr1:25789192-25791886 FORWARD LENGTH=708. PREDICTED: LOW QUALITY PROTEIN: proline-rich receptor-like protein kinase PERK9 [Malus domestica]. Proline-rich receptor-like protein kinase PERK9 OS=Arabidopsis thaliana GN=PERK9 PE=1 SV=1. tr|W9QWL0|W9QWL0_9ROSA Proline-rich receptor-like protein kinase PERK9 OS=Morus notabilis GN=L484_02656…
						7	MD16G1051400	Chr16:3673980..3677251	AT1G26160.1 | Symbols: | Metal-dependent phosphohydrolase | chr1:9044784-9046945 REVERSE LENGTH=258. HD domain-containing protein C4G3.17 OS=Schizosaccharomyces pombe (strain 972 / ATCC 24843) GN=SPCC4G3.17 PE=3 SV=1. PREDICTED: HD domain-containing protein C4G3.17-like [Malus domestica] &gt;gi|658052031|ref|XP_008361744.1| PREDICTED: HD domain-containing protein C4G3.17-like [Malus domestica]. t…
						8	MD16G1051500	Chr16:3685488..3686186	No results found.
						9	MD16G1051600	Chr16:3688230..3688682	AT2G01150.1 | Symbols: RHA2B | RING-H2 finger protein 2B | chr2:100703-101146 FORWARD LENGTH=147. E3 ubiquitin-protein ligase RHA2B OS=Arabidopsis thaliana GN=RHA2B PE=1 SV=2. PREDICTED: E3 ubiquitin-protein ligase RNF181-like [Pyrus x bretschneideri] &gt;gi|1079216642|ref|XP_009356559.2| PREDICTED: E3 ubiquitin-protein ligase RNF181-like [Pyrus x bretschneideri]. tr|M5XMN5|M5XMN5_PRUPE Uncharact…
						10	MD16G1051700	Chr16:3693790..3704454	AT1G26170.1 | Symbols: | ARM repeat superfamily protein | chr1:9047539-9054438 REVERSE LENGTH=1022. Importin-9 OS=Mus musculus GN=Ipo9 PE=1 SV=3. PREDICTED: importin-9 [Malus domestica]. tr|M5Y8C4|M5Y8C4_PRUPE Uncharacterized protein OS=Prunus persica GN=PRUPE_ppa000608mg PE=4 SV=1
						11	MD16G1051800	Chr16:3705928..3708357	AT1G13570.1 | Symbols: | F-box/RNI-like superfamily protein | chr1:4642528-4643930 REVERSE LENGTH=416. F-box/FBD/LRR-repeat protein At1g13570 OS=Arabidopsis thaliana GN=At1g13570 PE=2 SV=1. PREDICTED: F-box/FBD/LRR-repeat protein At1g13570-like [Malus domestica]. tr|M5XCU5|M5XCU5_PRUPE Uncharacterized protein OS=Prunus persica GN=PRUPE_ppa006232mg PE=4 SV=1
						12	MD16G1051900	Chr16:3709104..3714707	AT1G26190.1 | Symbols: | Phosphoribulokinase / Uridine kinase family | chr1:9057285-9060433 REVERSE LENGTH=674. PREDICTED: uridine-cytidine kinase C-like [Malus domestica]. tr|M5XJT9|M5XJT9_PRUPE Uncharacterized protein OS=Prunus persica GN=PRUPE_ppa002506mg PE=4 SV=1. Uridine-cytidine kinase C OS=Dictyostelium discoideum GN=udkC PE=3 SV=1
						13	MD16G1052000	Chr16:3719783..3721576	AT1G68850.1 | Symbols: | Peroxidase superfamily protein | chr1:25883806-25885177 REVERSE LENGTH=336. Peroxidase 11 OS=Arabidopsis thaliana GN=PER11 PE=1 SV=1. PREDICTED: peroxidase 11-like [Malus domestica] &gt;gi|1039926201|ref|XP_008361748.2| PREDICTED: peroxidase 11-like [Malus domestica]. tr|M5XC68|M5XC68_PRUPE Peroxidase OS=Prunus persica GN=PRUPE_ppa023689mg PE=3 SV=1
						14	MD16G1052100	Chr16:3723011..3723814	AT3G25545.1 | Symbols: | unknown protein; FUNCTIONS IN: molecular_function unknown; INVOLVED IN: biological_process unknown; LOCATED IN: cellular_component unknown; EXPRESSED IN: 23 plant structures; EXPRESSED DURING: 13 growth stages; Has 38 Blast hits to 38 proteins in 14 species: Archae - 0; Bacteria - 0; Metazoa - 0; Fungi - 0; Plants - 38; Viruses - 0; Other Eukaryotes - 0 (source: NCBI BLin…
Total anthocyanins (sqrt)	S09_33717323_T	9	33667323	4.66195e-12	0.44866	Candidate genes
						1	MD09G1263600	Chr09:33678410..33678526	Malus x domestica S10-RNase gene for S10-RNase, partial cds
						2	MD09G1263700	Chr09:33683707..33687888	AT5G16720.1 | Symbols: | Protein of unknown function, DUF593 | chr5:5494309-5496562 FORWARD LENGTH=675. Myosin-binding protein 3 OS=Arabidopsis thaliana GN=MYOB3 PE=1 SV=1. PREDICTED: myosin-binding protein 2-like [Malus domestica]. tr|M5WWD0|M5WWD0_PRUPE Uncharacterized protein OS=Prunus persica GN=PRUPE_ppa019046mg PE=4 SV=1
						3	MD09G1263800	Chr09:33689760..33698186	AT1G66330.2 | Symbols: | senescence-associated family protein | chr1:24729880-24732144 REVERSE LENGTH=417. PREDICTED: uncharacterized protein LOC103444194 [Malus domestica]. tr|V4T2R2|V4T2R2_9ROSI Uncharacterized protein OS=Citrus clementina GN=CICLE_v10011587mg PE=4 SV=1
						4	MD09G1263900	Chr09:33699541..33700682	AT3G02885.1 | Symbols: GASA5 | GAST1 protein homolog 5 | chr3:638323-639011 REVERSE LENGTH=97. PREDICTED: protein RSI-1 [Malus domestica]. Protein RSI-1 OS=Solanum lycopersicum GN=RSI-1 PE=2 SV=1. tr|M5WRS7|M5WRS7_PRUPE Uncharacterized protein OS=Prunus persica GN=PRUPE_ppa013959mg PE=4 SV=1
						5	MD09G1264000	Chr09:33712952..33717655	AT1G23170.2 | Symbols: | Protein of unknown function DUF2359, transmembrane | chr1:8212724-8215516 FORWARD LENGTH=615. PREDICTED: uncharacterized protein LOC103444196 [Malus domestica]. tr|M5WSG4|M5WSG4_PRUPE Uncharacterized protein OS=Prunus persica GN=PRUPE_ppa003153mg PE=4 SV=1
						6	MD09G1264100	Chr09:33720523..33720598	Arabidopsis thaliana chromosome 5 sequence
						7	MD09G1264200	Chr09:33722756..33724266	AT5G28040.1 | Symbols: | DNA-binding storekeeper protein-related transcriptional regulator | chr5:10037654-10038937 REVERSE LENGTH=427. PREDICTED: uncharacterized protein LOC103444348 [Malus domestica]. tr|M5WTC2|M5WTC2_PRUPE Uncharacterized protein OS=Prunus persica GN=PRUPE_ppa009321mg PE=4 SV=1
						8	MD09G1264300	Chr09:33725599..33726781	AT5G16715.1 | Symbols: EMB2247 | ATP binding;valine-tRNA ligases;aminoacyl-tRNA ligases;nucleotide binding;ATP binding;aminoacyl-tRNA ligases | chr5:5485353-5493229 FORWARD LENGTH=974. PREDICTED: valine--tRNA ligase, chloroplastic/mitochondrial 2 isoform X2 [Malus domestica]. tr|W9SBS5|W9SBS5_9ROSA Valine--tRNA ligase OS=Morus notabilis GN=L484_027199 PE=4 SV=1. Valine--tRNA ligase, chloroplastic…
						9	MD09G1264400	Chr09:33726783..33745073	AT5G16715.1 | Symbols: EMB2247 | ATP binding;valine-tRNA ligases;aminoacyl-tRNA ligases;nucleotide binding;ATP binding;aminoacyl-tRNA ligases | chr5:5485353-5493229 FORWARD LENGTH=974. PREDICTED: valine--tRNA ligase, chloroplastic/mitochondrial 2 isoform X1 [Pyrus x bretschneideri]. tr|A0A067KDU4|A0A067KDU4_JATCU Uncharacterized protein OS=Jatropha curcas GN=JCGZ_13438 PE=3 SV=1. Valine--tRNA lig…
						10	MD09G1264500	Chr09:33746792..33747916	AT4G36810.1 | Symbols: GGPS1 | geranylgeranyl pyrophosphate synthase 1 | chr4:17343513-17344628 FORWARD LENGTH=371. Heterodimeric geranylgeranyl pyrophosphate synthase large subunit 1, chloroplastic OS=Arabidopsis thaliana GN=GGPPS1 PE=1 SV=2. PREDICTED: geranylgeranyl pyrophosphate synthase 7, chloroplastic-like [Malus domestica]. tr|M5XET4|M5XET4_PRUPE Uncharacterized protein OS=Prunus persica …
						11	MD09G1264600	Chr09:33748416..33751372	AT2G34570.1 | Symbols: MEE21 | PIN domain-like family protein | chr2:14563048-14564681 REVERSE LENGTH=281. PREDICTED: rRNA-processing protein UTP23 homolog [Pyrus x bretschneideri] &gt;gi|694388878|ref|XP_009370105.1| PREDICTED: rRNA-processing protein UTP23 homolog [Pyrus x bretschneideri]. rRNA-processing protein UTP23 homolog OS=Homo sapiens GN=UTP23 PE=1 SV=2. tr|M5WGK6|M5WGK6_PRUPE Uncharact…
						12	MD09G1264700	Chr09:33754005..33757591	AT5G16710.1 | Symbols: DHAR3 | dehydroascorbate reductase 1 | chr5:5483312-5484926 FORWARD LENGTH=258. glutathione S-transferase DHAR3, chloroplastic [Malus domestica] &gt;gi|225380890|gb|ACN88686.1| dehydroascorbate reductase [Malus domestica]. Glutathione S-transferase DHAR3, chloroplastic OS=Arabidopsis thaliana GN=DHAR3 PE=1 SV=1. tr|C0LQA2|C0LQA2_MALDO Dehydroascorbate reductase OS=Malus dom…
Total phlor-like (log)	No significant results
Epicatechin	S16_3674416_T	16	3624416	2.56376e-10	0.430954	Candidate genes
						1	MD16G1050800	Chr16:3627571..3632983	AT1G68740.1 | Symbols: PHO1;H1 | EXS (ERD1/XPR1/SYG1) family protein | chr1:25812735-25816574 REVERSE LENGTH=784. Phosphate transporter PHO1 homolog 1 OS=Arabidopsis thaliana GN=PHO1-H1 PE=2 SV=1. PREDICTED: phosphate transporter PHO1 homolog 1 [Malus domestica]. tr|M5XB23|M5XB23_PRUPE Uncharacterized protein OS=Prunus persica GN=PRUPE_ppa001601mg PE=4 SV=1
						2	MD16G1050900	Chr16:3634474..3636139	AT1G68730.1 | Symbols: | Zim17-type zinc finger protein | chr1:25810321-25811128 REVERSE LENGTH=170. PREDICTED: uncharacterized protein LOC103425553 [Malus domestica]. tr|M5XGY6|M5XGY6_PRUPE Uncharacterized protein OS=Prunus persica GN=PRUPE_ppa012145mg PE=4 SV=1
						3	MD16G1051000	Chr16:3637727..3642737	AT1G68720.1 | Symbols: TADA, ATTADA | tRNA arginine adenosine deaminase | chr1:25804547-25808820 FORWARD LENGTH=1307. PREDICTED: tRNA(adenine(34)) deaminase, chloroplastic-like isoform X1 [Pyrus x bretschneideri]. tr|M5Y4C6|M5Y4C6_PRUPE Uncharacterized protein OS=Prunus persica GN=PRUPE_ppa000186mg PE=3 SV=1. tRNA(adenine(34)) deaminase, chloroplastic OS=Arabidopsis thaliana GN=TADA PE=1 SV=1
						4	MD16G1051100	Chr16:3657524..3663161	AT1G68710.1 | Symbols: | ATPase E1-E2 type family protein / haloacid dehalogenase-like hydrolase family protein | chr1:25793498-25797975 REVERSE LENGTH=1200. PREDICTED: putative phospholipid-transporting ATPase 9 [Pyrus x bretschneideri]. Putative phospholipid-transporting ATPase 9 OS=Arabidopsis thaliana GN=ALA9 PE=3 SV=1. tr|M5XXZ1|M5XXZ1_PRUPE Phospholipid-transporting ATPase OS=Prunus persica…
						5	MD16G1051200	Chr16:3663933..3664409	AT3G25600.1 | Symbols: | Calcium-binding EF-hand family protein | chr3:9307367-9307852 FORWARD LENGTH=161. PREDICTED: probable calcium-binding protein CML16 [Malus domestica] &gt;gi|1039860304|ref|XP_017179218.1| PREDICTED: probable calcium-binding protein CML16 [Malus domestica]. Probable calcium-binding protein CML16 OS=Arabidopsis thaliana GN=CML16 PE=2 SV=2. tr|M5XFW8|M5XFW8_PRUPE Uncharacter…
						6	MD16G1051300	Chr16:3666850..3670401	AT1G68690.1 | Symbols: | Protein kinase superfamily protein | chr1:25789192-25791886 FORWARD LENGTH=708. PREDICTED: LOW QUALITY PROTEIN: proline-rich receptor-like protein kinase PERK9 [Malus domestica]. Proline-rich receptor-like protein kinase PERK9 OS=Arabidopsis thaliana GN=PERK9 PE=1 SV=1. tr|W9QWL0|W9QWL0_9ROSA Proline-rich receptor-like protein kinase PERK9 OS=Morus notabilis GN=L484_02656…
						7	MD16G1051400	Chr16:3673980..3677251	AT1G26160.1 | Symbols: | Metal-dependent phosphohydrolase | chr1:9044784-9046945 REVERSE LENGTH=258. HD domain-containing protein C4G3.17 OS=Schizosaccharomyces pombe (strain 972 / ATCC 24843) GN=SPCC4G3.17 PE=3 SV=1. PREDICTED: HD domain-containing protein C4G3.17-like [Malus domestica] &gt;gi|658052031|ref|XP_008361744.1| PREDICTED: HD domain-containing protein C4G3.17-like [Malus domestica]. t…
						8	MD16G1051500	Chr16:3685488..3686186	No results found.
						9	MD16G1051600	Chr16:3688230..3688682	AT2G01150.1 | Symbols: RHA2B | RING-H2 finger protein 2B | chr2:100703-101146 FORWARD LENGTH=147. E3 ubiquitin-protein ligase RHA2B OS=Arabidopsis thaliana GN=RHA2B PE=1 SV=2. PREDICTED: E3 ubiquitin-protein ligase RNF181-like [Pyrus x bretschneideri] &gt;gi|1079216642|ref|XP_009356559.2| PREDICTED: E3 ubiquitin-protein ligase RNF181-like [Pyrus x bretschneideri]. tr|M5XMN5|M5XMN5_PRUPE Uncharact…
						10	MD16G1051700	Chr16:3693790..3704454	AT1G26170.1 | Symbols: | ARM repeat superfamily protein | chr1:9047539-9054438 REVERSE LENGTH=1022. Importin-9 OS=Mus musculus GN=Ipo9 PE=1 SV=3. PREDICTED: importin-9 [Malus domestica]. tr|M5Y8C4|M5Y8C4_PRUPE Uncharacterized protein OS=Prunus persica GN=PRUPE_ppa000608mg PE=4 SV=1
						11	MD16G1051800	Chr16:3705928..3708357	AT1G13570.1 | Symbols: | F-box/RNI-like superfamily protein | chr1:4642528-4643930 REVERSE LENGTH=416. F-box/FBD/LRR-repeat protein At1g13570 OS=Arabidopsis thaliana GN=At1g13570 PE=2 SV=1. PREDICTED: F-box/FBD/LRR-repeat protein At1g13570-like [Malus domestica]. tr|M5XCU5|M5XCU5_PRUPE Uncharacterized protein OS=Prunus persica GN=PRUPE_ppa006232mg PE=4 SV=1
						12	MD16G1051900	Chr16:3709104..3714707	AT1G26190.1 | Symbols: | Phosphoribulokinase / Uridine kinase family | chr1:9057285-9060433 REVERSE LENGTH=674. PREDICTED: uridine-cytidine kinase C-like [Malus domestica]. tr|M5XJT9|M5XJT9_PRUPE Uncharacterized protein OS=Prunus persica GN=PRUPE_ppa002506mg PE=4 SV=1. Uridine-cytidine kinase C OS=Dictyostelium discoideum GN=udkC PE=3 SV=1
						13	MD16G1052000	Chr16:3719783..3721576	AT1G68850.1 | Symbols: | Peroxidase superfamily protein | chr1:25883806-25885177 REVERSE LENGTH=336. Peroxidase 11 OS=Arabidopsis thaliana GN=PER11 PE=1 SV=1. PREDICTED: peroxidase 11-like [Malus domestica] &gt;gi|1039926201|ref|XP_008361748.2| PREDICTED: peroxidase 11-like [Malus domestica]. tr|M5XC68|M5XC68_PRUPE Peroxidase OS=Prunus persica GN=PRUPE_ppa023689mg PE=3 SV=1
						14	MD16G1052100	Chr16:3723011..3723814	AT3G25545.1 | Symbols: | unknown protein; FUNCTIONS IN: molecular_function unknown; INVOLVED IN: biological_process unknown; LOCATED IN: cellular_component unknown; EXPRESSED IN: 23 plant structures; EXPRESSED DURING: 13 growth stages; Has 38 Blast hits to 38 proteins in 14 species: Archae - 0; Bacteria - 0; Metazoa - 0; Fungi - 0; Plants - 38; Viruses - 0; Other Eukaryotes - 0 (source: NCBI BLin…
Catechin (sqrt)	S16_3831786_T	16	3781786	5.19895e-11	0.497399	Candidate genes
						1	MD16G1053000	Chr16:3784445..3785041	PREDICTED: Prunus avium U-box domain-containing protein 44-like (LOC110763559), mRNA
						2	MD16G1053100	Chr16:3785043..3785124	No results found.
						3	MD16G1053200	Chr16:3785225..3785306	PREDICTED: Malus x domestica uncharacterized LOC108169730 (LOC108169730), ncRNA
						4	MD16G1053300	Chr16:3786649..3787082	hypothetical protein PRUPE_1G297400 [Prunus persica]. tr|E0CSF4|E0CSF4_VITVI Putative uncharacterized protein OS=Vitis vinifera GN=VIT_19s0014g02130 PE=4 SV=1
						5	MD16G1053400	Chr16:3787117..3791069	AT1G68910.1 | Symbols: WIT2 | WPP domain-interacting protein 2 | chr1:25908234-25910485 REVERSE LENGTH=627. PREDICTED: WPP domain-interacting tail-anchored protein 2-like isoform X1 [Malus domestica] &gt;gi|1039914383|ref|XP_017182631.1| PREDICTED: WPP domain-interacting tail-anchored protein 2-like isoform X1 [Malus domestica]. tr|M5XYI6|M5XYI6_PRUPE Uncharacterized protein OS=Prunus persica GN=…
						6	MD16G1053500	Chr16:3798593..3798699	Malus x domestica isolate 2 retrotransposon Cassandra, complete sequence
						7	MD16G1053600	Chr16:3802101..3806025	AT1G68920.3 | Symbols: | basic helix-loop-helix (bHLH) DNA-binding superfamily protein | chr1:25915620-25917675 FORWARD LENGTH=485. PREDICTED: transcription factor bHLH49-like isoform X1 [Malus domestica]. Transcription factor bHLH49 OS=Arabidopsis thaliana GN=BHLH49 PE=1 SV=1. tr|M5XLG4|M5XLG4_PRUPE Uncharacterized protein OS=Prunus persica GN=PRUPE_ppa003619mg PE=4 SV=1
						8	MD16G1053700	Chr16:3806889..3808935	AT1G68930.1 | Symbols: | pentatricopeptide (PPR) repeat-containing protein | chr1:25918314-25920545 FORWARD LENGTH=743. PREDICTED: putative pentatricopeptide repeat-containing protein At1g68930 [Pyrus x bretschneideri]. Putative pentatricopeptide repeat-containing protein At1g68930 OS=Arabidopsis thaliana GN=PCMP-H22 PE=3 SV=1. tr|M5Y831|M5Y831_PRUPE Uncharacterized protein OS=Prunus persica GN=P…
						9	MD16G1053800	Chr16:3809591..3811667	PREDICTED: uncharacterized protein LOC108169693 [Malus domestica]. Redox-regulatory protein FAM213A OS=Mus musculus GN=Fam213a PE=1 SV=2. tr|M5XSZ5|M5XSZ5_PRUPE Uncharacterized protein OS=Prunus persica GN=PRUPE_ppa006278mg PE=4 SV=1
						10	MD16G1053900	Chr16:3814621..3817479	Amino acid transporter AVT6A OS=Arabidopsis thaliana GN=AVT6A PE=2 SV=1. AT3G30390.2 | Symbols: | Transmembrane amino acid transporter family protein | chr3:11977112-11978827 REVERSE LENGTH=460. PREDICTED: probable sodium-coupled neutral amino acid transporter 6 [Malus domestica]. tr|M5XDD3|M5XDD3_PRUPE Uncharacterized protein OS=Prunus persica GN=PRUPE_ppa005008mg PE=4 SV=1
						11	MD16G1054000	Chr16:3817655..3824220	AT1G68990.1 | Symbols: MGP3 | male gametophyte defective 3 | chr1:25935499-25940755 REVERSE LENGTH=976. DNA-directed RNA polymerase 1, mitochondrial OS=Nicotiana sylvestris GN=RPOT1 PE=2 SV=1. PREDICTED: DNA-directed RNA polymerase 1B, mitochondrial-like [Malus domestica]. tr|M5XKH1|M5XKH1_PRUPE DNA-directed RNA polymerase OS=Prunus persica GN=PRUPE_ppa000780mg PE=3 SV=1
						12	MD16G1054100	Chr16:3825148..3830828	AT2G04030.1 | Symbols: CR88, EMB1956, HSP90.5, Hsp88.1, AtHsp90.5 | Chaperone protein htpG family protein | chr2:1281983-1285909 FORWARD LENGTH=780. heat shock protein 90-5, chloroplastic [Malus domestica] &gt;gi|936227409|gb|ALH07247.1| HSP90.5 [Malus domestica]. Heat shock protein 90-5, chloroplastic OS=Arabidopsis thaliana GN=HSP90-5 PE=1 SV=1. tr|A0A0N9PZU3|A0A0N9PZU3_MALDO HSP90.5 OS=Malus d…
						13	MD16G1054200	Chr16:3831255..3833825	AT3G30380.2 | Symbols: | alpha/beta-Hydrolases superfamily protein | chr3:11974424-11976571 FORWARD LENGTH=377. PREDICTED: protein ABHD17B-like [Malus domestica]. Protein ABHD17B OS=Gallus gallus GN=ABHD17B PE=2 SV=1. tr|M5XEQ4|M5XEQ4_PRUPE Uncharacterized protein OS=Prunus persica GN=PRUPE_ppa007149mg PE=4 SV=1
						14	MD16G1054300	Chr16:3855723..3857165	AT5G03490.1 | Symbols: | UDP-Glycosyltransferase superfamily protein | chr5:871550-872947 FORWARD LENGTH=465. PREDICTED: UDP-glycosyltransferase 89A2-like [Malus domestica]. tr|M5XQ44|M5XQ44_PRUPE Uncharacterized protein OS=Prunus persica GN=PRUPE_ppa024271mg PE=4 SV=1. UDP-glycosyltransferase 89A2 OS=Arabidopsis thaliana GN=UGT89A2 PE=2 SV=1
						15	MD16G1054400	Chr16:3857755..3858078	AT1G51210.1 | Symbols: | UDP-Glycosyltransferase superfamily protein | chr1:18987809-18989110 FORWARD LENGTH=433. tr|M5XQ44|M5XQ44_PRUPE Uncharacterized protein OS=Prunus persica GN=PRUPE_ppa024271mg PE=4 SV=1. UDP-glycosyltransferase 89A2 OS=Arabidopsis thaliana GN=UGT89A2 PE=2 SV=1. UDP-glycosyltransferase 89A2 [Prunus persica] &gt;gi|1139798520|gb|ONI31138.1| hypothetical protein PRUPE_1G29530…
						16	MD16G1054500	Chr16:3862189..3863662	AT5G03490.1 | Symbols: | UDP-Glycosyltransferase superfamily protein | chr5:871550-872947 FORWARD LENGTH=465. PREDICTED: UDP-glycosyltransferase 89A2-like [Malus domestica]. tr|M5XQ44|M5XQ44_PRUPE Uncharacterized protein OS=Prunus persica GN=PRUPE_ppa024271mg PE=4 SV=1. UDP-glycosyltransferase 89A2 OS=Arabidopsis thaliana GN=UGT89A2 PE=2 SV=1
						17	MD16G1054600	Chr16:3864897..3865428	AT1G73880.1 | Symbols: UGT89B1 | UDP-glucosyl transferase 89B1 | chr1:27785143-27786564 FORWARD LENGTH=473. PREDICTED: UDP-glycosyltransferase 89A2-like [Malus domestica]. tr|M5XQ44|M5XQ44_PRUPE Uncharacterized protein OS=Prunus persica GN=PRUPE_ppa024271mg PE=4 SV=1. UDP-glycosyltransferase 89B1 OS=Arabidopsis thaliana GN=UGT89B1 PE=2 SV=2
						18	MD16G1054700	Chr16:3865539..3869352	AT1G13630.1 | Symbols: | Tetratricopeptide repeat (TPR)-like superfamily protein | chr1:4669784-4672826 REVERSE LENGTH=806. PREDICTED: putative pentatricopeptide repeat-containing protein At1g13630 isoform X1 [Malus domestica] &gt;gi|1039853988|ref|XP_017178910.1| PREDICTED: putative pentatricopeptide repeat-containing protein At1g13630 isoform X1 [Malus domestica]. Putative pentatricopeptide rep…
						19	MD16G1054800	Chr16:3871263..3874513	AT1G13635.2 | Symbols: | DNA glycosylase superfamily protein | chr1:4674248-4675784 FORWARD LENGTH=311. PREDICTED: DNA-3-methyladenine glycosylase [Malus domestica]. Probable GMP synthase [glutamine-hydrolyzing] OS=Helicobacter hepaticus (strain ATCC 51449 / 3B1) GN=guaA PE=3 SV=1. tr|M5XEI4|M5XEI4_PRUPE Uncharacterized protein OS=Prunus persica GN=PRUPE_ppa009020mg PE=4 SV=1
						20	MD16G1054900	Chr16:3876653..3880081	AT2G03890.1 | Symbols: ATPI4K GAMMA 7, UBDK GAMMA 7, PI4K GAMMA 7 | phosphoinositide 4-kinase gamma 7 | chr2:1186199-1188151 FORWARD LENGTH=650. Phosphatidylinositol 4-kinase gamma 7 OS=Arabidopsis thaliana GN=PI4KG7 PE=1 SV=2. PREDICTED: phosphatidylinositol 4-kinase gamma 7-like [Malus domestica]. tr|M5Y1N1|M5Y1N1_PRUPE Uncharacterized protein OS=Prunus persica GN=PRUPE_ppa002719mg PE=4 SV=1
Procyanidin B1	S16_3831786_T	16	3781786	3.60639e-10	0.459255	Candidate genes
						1	MD16G1053000	Chr16:3784445..3785041	PREDICTED: Prunus avium U-box domain-containing protein 44-like (LOC110763559), mRNA
						2	MD16G1053100	Chr16:3785043..3785124	No results found.
						3	MD16G1053200	Chr16:3785225..3785306	PREDICTED: Malus x domestica uncharacterized LOC108169730 (LOC108169730), ncRNA
						4	MD16G1053300	Chr16:3786649..3787082	hypothetical protein PRUPE_1G297400 [Prunus persica]. tr|E0CSF4|E0CSF4_VITVI Putative uncharacterized protein OS=Vitis vinifera GN=VIT_19s0014g02130 PE=4 SV=1
						5	MD16G1053400	Chr16:3787117..3791069	AT1G68910.1 | Symbols: WIT2 | WPP domain-interacting protein 2 | chr1:25908234-25910485 REVERSE LENGTH=627. PREDICTED: WPP domain-interacting tail-anchored protein 2-like isoform X1 [Malus domestica] &gt;gi|1039914383|ref|XP_017182631.1| PREDICTED: WPP domain-interacting tail-anchored protein 2-like isoform X1 [Malus domestica]. tr|M5XYI6|M5XYI6_PRUPE Uncharacterized protein OS=Prunus persica GN=…
						6	MD16G1053500	Chr16:3798593..3798699	Malus x domestica isolate 2 retrotransposon Cassandra, complete sequence
						7	MD16G1053600	Chr16:3802101..3806025	AT1G68920.3 | Symbols: | basic helix-loop-helix (bHLH) DNA-binding superfamily protein | chr1:25915620-25917675 FORWARD LENGTH=485. PREDICTED: transcription factor bHLH49-like isoform X1 [Malus domestica]. Transcription factor bHLH49 OS=Arabidopsis thaliana GN=BHLH49 PE=1 SV=1. tr|M5XLG4|M5XLG4_PRUPE Uncharacterized protein OS=Prunus persica GN=PRUPE_ppa003619mg PE=4 SV=1
						8	MD16G1053700	Chr16:3806889..3808935	AT1G68930.1 | Symbols: | pentatricopeptide (PPR) repeat-containing protein | chr1:25918314-25920545 FORWARD LENGTH=743. PREDICTED: putative pentatricopeptide repeat-containing protein At1g68930 [Pyrus x bretschneideri]. Putative pentatricopeptide repeat-containing protein At1g68930 OS=Arabidopsis thaliana GN=PCMP-H22 PE=3 SV=1. tr|M5Y831|M5Y831_PRUPE Uncharacterized protein OS=Prunus persica GN=P…
						9	MD16G1053800	Chr16:3809591..3811667	PREDICTED: uncharacterized protein LOC108169693 [Malus domestica]. Redox-regulatory protein FAM213A OS=Mus musculus GN=Fam213a PE=1 SV=2. tr|M5XSZ5|M5XSZ5_PRUPE Uncharacterized protein OS=Prunus persica GN=PRUPE_ppa006278mg PE=4 SV=1
						10	MD16G1053900	Chr16:3814621..3817479	Amino acid transporter AVT6A OS=Arabidopsis thaliana GN=AVT6A PE=2 SV=1. AT3G30390.2 | Symbols: | Transmembrane amino acid transporter family protein | chr3:11977112-11978827 REVERSE LENGTH=460. PREDICTED: probable sodium-coupled neutral amino acid transporter 6 [Malus domestica]. tr|M5XDD3|M5XDD3_PRUPE Uncharacterized protein OS=Prunus persica GN=PRUPE_ppa005008mg PE=4 SV=1
						11	MD16G1054000	Chr16:3817655..3824220	AT1G68990.1 | Symbols: MGP3 | male gametophyte defective 3 | chr1:25935499-25940755 REVERSE LENGTH=976. DNA-directed RNA polymerase 1, mitochondrial OS=Nicotiana sylvestris GN=RPOT1 PE=2 SV=1. PREDICTED: DNA-directed RNA polymerase 1B, mitochondrial-like [Malus domestica]. tr|M5XKH1|M5XKH1_PRUPE DNA-directed RNA polymerase OS=Prunus persica GN=PRUPE_ppa000780mg PE=3 SV=1
						12	MD16G1054100	Chr16:3825148..3830828	AT2G04030.1 | Symbols: CR88, EMB1956, HSP90.5, Hsp88.1, AtHsp90.5 | Chaperone protein htpG family protein | chr2:1281983-1285909 FORWARD LENGTH=780. heat shock protein 90-5, chloroplastic [Malus domestica] &gt;gi|936227409|gb|ALH07247.1| HSP90.5 [Malus domestica]. Heat shock protein 90-5, chloroplastic OS=Arabidopsis thaliana GN=HSP90-5 PE=1 SV=1. tr|A0A0N9PZU3|A0A0N9PZU3_MALDO HSP90.5 OS=Malus d…
						13	MD16G1054200	Chr16:3831255..3833825	AT3G30380.2 | Symbols: | alpha/beta-Hydrolases superfamily protein | chr3:11974424-11976571 FORWARD LENGTH=377. PREDICTED: protein ABHD17B-like [Malus domestica]. Protein ABHD17B OS=Gallus gallus GN=ABHD17B PE=2 SV=1. tr|M5XEQ4|M5XEQ4_PRUPE Uncharacterized protein OS=Prunus persica GN=PRUPE_ppa007149mg PE=4 SV=1
						14	MD16G1054300	Chr16:3855723..3857165	AT5G03490.1 | Symbols: | UDP-Glycosyltransferase superfamily protein | chr5:871550-872947 FORWARD LENGTH=465. PREDICTED: UDP-glycosyltransferase 89A2-like [Malus domestica]. tr|M5XQ44|M5XQ44_PRUPE Uncharacterized protein OS=Prunus persica GN=PRUPE_ppa024271mg PE=4 SV=1. UDP-glycosyltransferase 89A2 OS=Arabidopsis thaliana GN=UGT89A2 PE=2 SV=1
						15	MD16G1054400	Chr16:3857755..3858078	AT1G51210.1 | Symbols: | UDP-Glycosyltransferase superfamily protein | chr1:18987809-18989110 FORWARD LENGTH=433. tr|M5XQ44|M5XQ44_PRUPE Uncharacterized protein OS=Prunus persica GN=PRUPE_ppa024271mg PE=4 SV=1. UDP-glycosyltransferase 89A2 OS=Arabidopsis thaliana GN=UGT89A2 PE=2 SV=1. UDP-glycosyltransferase 89A2 [Prunus persica] &gt;gi|1139798520|gb|ONI31138.1| hypothetical protein PRUPE_1G29530…
						16	MD16G1054500	Chr16:3862189..3863662	AT5G03490.1 | Symbols: | UDP-Glycosyltransferase superfamily protein | chr5:871550-872947 FORWARD LENGTH=465. PREDICTED: UDP-glycosyltransferase 89A2-like [Malus domestica]. tr|M5XQ44|M5XQ44_PRUPE Uncharacterized protein OS=Prunus persica GN=PRUPE_ppa024271mg PE=4 SV=1. UDP-glycosyltransferase 89A2 OS=Arabidopsis thaliana GN=UGT89A2 PE=2 SV=1
						17	MD16G1054600	Chr16:3864897..3865428	AT1G73880.1 | Symbols: UGT89B1 | UDP-glucosyl transferase 89B1 | chr1:27785143-27786564 FORWARD LENGTH=473. PREDICTED: UDP-glycosyltransferase 89A2-like [Malus domestica]. tr|M5XQ44|M5XQ44_PRUPE Uncharacterized protein OS=Prunus persica GN=PRUPE_ppa024271mg PE=4 SV=1. UDP-glycosyltransferase 89B1 OS=Arabidopsis thaliana GN=UGT89B1 PE=2 SV=2
						18	MD16G1054700	Chr16:3865539..3869352	AT1G13630.1 | Symbols: | Tetratricopeptide repeat (TPR)-like superfamily protein | chr1:4669784-4672826 REVERSE LENGTH=806. PREDICTED: putative pentatricopeptide repeat-containing protein At1g13630 isoform X1 [Malus domestica] &gt;gi|1039853988|ref|XP_017178910.1| PREDICTED: putative pentatricopeptide repeat-containing protein At1g13630 isoform X1 [Malus domestica]. Putative pentatricopeptide rep…
						19	MD16G1054800	Chr16:3871263..3874513	AT1G13635.2 | Symbols: | DNA glycosylase superfamily protein | chr1:4674248-4675784 FORWARD LENGTH=311. PREDICTED: DNA-3-methyladenine glycosylase [Malus domestica]. Probable GMP synthase [glutamine-hydrolyzing] OS=Helicobacter hepaticus (strain ATCC 51449 / 3B1) GN=guaA PE=3 SV=1. tr|M5XEI4|M5XEI4_PRUPE Uncharacterized protein OS=Prunus persica GN=PRUPE_ppa009020mg PE=4 SV=1
						20	MD16G1054900	Chr16:3876653..3880081	AT2G03890.1 | Symbols: ATPI4K GAMMA 7, UBDK GAMMA 7, PI4K GAMMA 7 | phosphoinositide 4-kinase gamma 7 | chr2:1186199-1188151 FORWARD LENGTH=650. Phosphatidylinositol 4-kinase gamma 7 OS=Arabidopsis thaliana GN=PI4KG7 PE=1 SV=2. PREDICTED: phosphatidylinositol 4-kinase gamma 7-like [Malus domestica]. tr|M5Y1N1|M5Y1N1_PRUPE Uncharacterized protein OS=Prunus persica GN=PRUPE_ppa002719mg PE=4 SV=1
Procyanidin B2	S16_3674416_T	16	3624416	5.82696e-07	0.325275	Candidate genes
						1	MD16G1050800	Chr16:3627571..3632983	AT1G68740.1 | Symbols: PHO1;H1 | EXS (ERD1/XPR1/SYG1) family protein | chr1:25812735-25816574 REVERSE LENGTH=784. Phosphate transporter PHO1 homolog 1 OS=Arabidopsis thaliana GN=PHO1-H1 PE=2 SV=1. PREDICTED: phosphate transporter PHO1 homolog 1 [Malus domestica]. tr|M5XB23|M5XB23_PRUPE Uncharacterized protein OS=Prunus persica GN=PRUPE_ppa001601mg PE=4 SV=1
						2	MD16G1050900	Chr16:3634474..3636139	AT1G68730.1 | Symbols: | Zim17-type zinc finger protein | chr1:25810321-25811128 REVERSE LENGTH=170. PREDICTED: uncharacterized protein LOC103425553 [Malus domestica]. tr|M5XGY6|M5XGY6_PRUPE Uncharacterized protein OS=Prunus persica GN=PRUPE_ppa012145mg PE=4 SV=1
						3	MD16G1051000	Chr16:3637727..3642737	AT1G68720.1 | Symbols: TADA, ATTADA | tRNA arginine adenosine deaminase | chr1:25804547-25808820 FORWARD LENGTH=1307. PREDICTED: tRNA(adenine(34)) deaminase, chloroplastic-like isoform X1 [Pyrus x bretschneideri]. tr|M5Y4C6|M5Y4C6_PRUPE Uncharacterized protein OS=Prunus persica GN=PRUPE_ppa000186mg PE=3 SV=1. tRNA(adenine(34)) deaminase, chloroplastic OS=Arabidopsis thaliana GN=TADA PE=1 SV=1
						4	MD16G1051100	Chr16:3657524..3663161	AT1G68710.1 | Symbols: | ATPase E1-E2 type family protein / haloacid dehalogenase-like hydrolase family protein | chr1:25793498-25797975 REVERSE LENGTH=1200. PREDICTED: putative phospholipid-transporting ATPase 9 [Pyrus x bretschneideri]. Putative phospholipid-transporting ATPase 9 OS=Arabidopsis thaliana GN=ALA9 PE=3 SV=1. tr|M5XXZ1|M5XXZ1_PRUPE Phospholipid-transporting ATPase OS=Prunus persica…
						5	MD16G1051200	Chr16:3663933..3664409	AT3G25600.1 | Symbols: | Calcium-binding EF-hand family protein | chr3:9307367-9307852 FORWARD LENGTH=161. PREDICTED: probable calcium-binding protein CML16 [Malus domestica] &gt;gi|1039860304|ref|XP_017179218.1| PREDICTED: probable calcium-binding protein CML16 [Malus domestica]. Probable calcium-binding protein CML16 OS=Arabidopsis thaliana GN=CML16 PE=2 SV=2. tr|M5XFW8|M5XFW8_PRUPE Uncharacter…
						6	MD16G1051300	Chr16:3666850..3670401	AT1G68690.1 | Symbols: | Protein kinase superfamily protein | chr1:25789192-25791886 FORWARD LENGTH=708. PREDICTED: LOW QUALITY PROTEIN: proline-rich receptor-like protein kinase PERK9 [Malus domestica]. Proline-rich receptor-like protein kinase PERK9 OS=Arabidopsis thaliana GN=PERK9 PE=1 SV=1. tr|W9QWL0|W9QWL0_9ROSA Proline-rich receptor-like protein kinase PERK9 OS=Morus notabilis GN=L484_02656…
						7	MD16G1051400	Chr16:3673980..3677251	AT1G26160.1 | Symbols: | Metal-dependent phosphohydrolase | chr1:9044784-9046945 REVERSE LENGTH=258. HD domain-containing protein C4G3.17 OS=Schizosaccharomyces pombe (strain 972 / ATCC 24843) GN=SPCC4G3.17 PE=3 SV=1. PREDICTED: HD domain-containing protein C4G3.17-like [Malus domestica] &gt;gi|658052031|ref|XP_008361744.1| PREDICTED: HD domain-containing protein C4G3.17-like [Malus domestica]. t…
						8	MD16G1051500	Chr16:3685488..3686186	No results found.
						9	MD16G1051600	Chr16:3688230..3688682	AT2G01150.1 | Symbols: RHA2B | RING-H2 finger protein 2B | chr2:100703-101146 FORWARD LENGTH=147. E3 ubiquitin-protein ligase RHA2B OS=Arabidopsis thaliana GN=RHA2B PE=1 SV=2. PREDICTED: E3 ubiquitin-protein ligase RNF181-like [Pyrus x bretschneideri] &gt;gi|1079216642|ref|XP_009356559.2| PREDICTED: E3 ubiquitin-protein ligase RNF181-like [Pyrus x bretschneideri]. tr|M5XMN5|M5XMN5_PRUPE Uncharact…
						10	MD16G1051700	Chr16:3693790..3704454	AT1G26170.1 | Symbols: | ARM repeat superfamily protein | chr1:9047539-9054438 REVERSE LENGTH=1022. Importin-9 OS=Mus musculus GN=Ipo9 PE=1 SV=3. PREDICTED: importin-9 [Malus domestica]. tr|M5Y8C4|M5Y8C4_PRUPE Uncharacterized protein OS=Prunus persica GN=PRUPE_ppa000608mg PE=4 SV=1
						11	MD16G1051800	Chr16:3705928..3708357	AT1G13570.1 | Symbols: | F-box/RNI-like superfamily protein | chr1:4642528-4643930 REVERSE LENGTH=416. F-box/FBD/LRR-repeat protein At1g13570 OS=Arabidopsis thaliana GN=At1g13570 PE=2 SV=1. PREDICTED: F-box/FBD/LRR-repeat protein At1g13570-like [Malus domestica]. tr|M5XCU5|M5XCU5_PRUPE Uncharacterized protein OS=Prunus persica GN=PRUPE_ppa006232mg PE=4 SV=1
						12	MD16G1051900	Chr16:3709104..3714707	AT1G26190.1 | Symbols: | Phosphoribulokinase / Uridine kinase family | chr1:9057285-9060433 REVERSE LENGTH=674. PREDICTED: uridine-cytidine kinase C-like [Malus domestica]. tr|M5XJT9|M5XJT9_PRUPE Uncharacterized protein OS=Prunus persica GN=PRUPE_ppa002506mg PE=4 SV=1. Uridine-cytidine kinase C OS=Dictyostelium discoideum GN=udkC PE=3 SV=1
						13	MD16G1052000	Chr16:3719783..3721576	AT1G68850.1 | Symbols: | Peroxidase superfamily protein | chr1:25883806-25885177 REVERSE LENGTH=336. Peroxidase 11 OS=Arabidopsis thaliana GN=PER11 PE=1 SV=1. PREDICTED: peroxidase 11-like [Malus domestica] &gt;gi|1039926201|ref|XP_008361748.2| PREDICTED: peroxidase 11-like [Malus domestica]. tr|M5XC68|M5XC68_PRUPE Peroxidase OS=Prunus persica GN=PRUPE_ppa023689mg PE=3 SV=1
						14	MD16G1052100	Chr16:3723011..3723814	AT3G25545.1 | Symbols: | unknown protein; FUNCTIONS IN: molecular_function unknown; INVOLVED IN: biological_process unknown; LOCATED IN: cellular_component unknown; EXPRESSED IN: 23 plant structures; EXPRESSED DURING: 13 growth stages; Has 38 Blast hits to 38 proteins in 14 species: Archae - 0; Bacteria - 0; Metazoa - 0; Fungi - 0; Plants - 38; Viruses - 0; Other Eukaryotes - 0 (source: NCBI BLin…
Procyanidin C1	S16_3720081_A	16	3670081	9.15723e-07	0.329656	Candidate genes
						1	MD16G1051400	Chr16:3673980..3677251	AT1G26160.1 | Symbols: | Metal-dependent phosphohydrolase | chr1:9044784-9046945 REVERSE LENGTH=258. HD domain-containing protein C4G3.17 OS=Schizosaccharomyces pombe (strain 972 / ATCC 24843) GN=SPCC4G3.17 PE=3 SV=1. PREDICTED: HD domain-containing protein C4G3.17-like [Malus domestica] &gt;gi|658052031|ref|XP_008361744.1| PREDICTED: HD domain-containing protein C4G3.17-like [Malus domestica]. t…
						2	MD16G1051500	Chr16:3685488..3686186	No results found.
						3	MD16G1051600	Chr16:3688230..3688682	AT2G01150.1 | Symbols: RHA2B | RING-H2 finger protein 2B | chr2:100703-101146 FORWARD LENGTH=147. E3 ubiquitin-protein ligase RHA2B OS=Arabidopsis thaliana GN=RHA2B PE=1 SV=2. PREDICTED: E3 ubiquitin-protein ligase RNF181-like [Pyrus x bretschneideri] &gt;gi|1079216642|ref|XP_009356559.2| PREDICTED: E3 ubiquitin-protein ligase RNF181-like [Pyrus x bretschneideri]. tr|M5XMN5|M5XMN5_PRUPE Uncharact…
						4	MD16G1051700	Chr16:3693790..3704454	AT1G26170.1 | Symbols: | ARM repeat superfamily protein | chr1:9047539-9054438 REVERSE LENGTH=1022. Importin-9 OS=Mus musculus GN=Ipo9 PE=1 SV=3. PREDICTED: importin-9 [Malus domestica]. tr|M5Y8C4|M5Y8C4_PRUPE Uncharacterized protein OS=Prunus persica GN=PRUPE_ppa000608mg PE=4 SV=1
						5	MD16G1051800	Chr16:3705928..3708357	AT1G13570.1 | Symbols: | F-box/RNI-like superfamily protein | chr1:4642528-4643930 REVERSE LENGTH=416. F-box/FBD/LRR-repeat protein At1g13570 OS=Arabidopsis thaliana GN=At1g13570 PE=2 SV=1. PREDICTED: F-box/FBD/LRR-repeat protein At1g13570-like [Malus domestica]. tr|M5XCU5|M5XCU5_PRUPE Uncharacterized protein OS=Prunus persica GN=PRUPE_ppa006232mg PE=4 SV=1
						6	MD16G1051900	Chr16:3709104..3714707	AT1G26190.1 | Symbols: | Phosphoribulokinase / Uridine kinase family | chr1:9057285-9060433 REVERSE LENGTH=674. PREDICTED: uridine-cytidine kinase C-like [Malus domestica]. tr|M5XJT9|M5XJT9_PRUPE Uncharacterized protein OS=Prunus persica GN=PRUPE_ppa002506mg PE=4 SV=1. Uridine-cytidine kinase C OS=Dictyostelium discoideum GN=udkC PE=3 SV=1
						7	MD16G1052000	Chr16:3719783..3721576	AT1G68850.1 | Symbols: | Peroxidase superfamily protein | chr1:25883806-25885177 REVERSE LENGTH=336. Peroxidase 11 OS=Arabidopsis thaliana GN=PER11 PE=1 SV=1. PREDICTED: peroxidase 11-like [Malus domestica] &gt;gi|1039926201|ref|XP_008361748.2| PREDICTED: peroxidase 11-like [Malus domestica]. tr|M5XC68|M5XC68_PRUPE Peroxidase OS=Prunus persica GN=PRUPE_ppa023689mg PE=3 SV=1
						8	MD16G1052100	Chr16:3723011..3723814	AT3G25545.1 | Symbols: | unknown protein; FUNCTIONS IN: molecular_function unknown; INVOLVED IN: biological_process unknown; LOCATED IN: cellular_component unknown; EXPRESSED IN: 23 plant structures; EXPRESSED DURING: 13 growth stages; Has 38 Blast hits to 38 proteins in 14 species: Archae - 0; Bacteria - 0; Metazoa - 0; Fungi - 0; Plants - 38; Viruses - 0; Other Eukaryotes - 0 (source: NCBI BLin…
						9	MD16G1052200	Chr16:3724520..3728151	ASC1-like protein OS=Solanum lycopersicum PE=2 SV=1. AT1G13580.3 | Symbols: LAG13 | LAG1 longevity assurance homolog 3 | chr1:4645006-4646765 REVERSE LENGTH=308. PREDICTED: ASC1-like protein isoform X1 [Malus domestica] &gt;gi|658009071|ref|XP_008339735.1| PREDICTED: ASC1-like protein isoform X1 [Malus domestica]. tr|M5XD18|M5XD18_PRUPE Uncharacterized protein OS=Prunus persica GN=PRUPE_ppa008526…
						10	MD16G1052300	Chr16:3739164..3739742	AT3G30530.1 | Symbols: ATBZIP42, bZIP42 | basic leucine-zipper 42 | chr3:12139512-12140033 FORWARD LENGTH=173. Basic leucine zipper 43 OS=Arabidopsis thaliana GN=BZIP43 PE=1 SV=1. PREDICTED: basic leucine zipper 43-like [Malus domestica]. tr|D9ZIR8|D9ZIR8_MALDO BZIP domain class transcription factor OS=Malus domestica GN=BZIP9 PE=2 SV=1
						11	MD16G1052400	Chr16:3753274..3753739	AT1G31260.1 | Symbols: ZIP10 | zinc transporter 10 precursor | chr1:11175559-11177362 REVERSE LENGTH=364. Fe(2+) transport protein 2 OS=Oryza sativa subsp. japonica GN=IRT2 PE=2 SV=1. PREDICTED: fe(2+) transport protein 1-like [Malus domestica]. tr|B9RLD5|B9RLD5_RICCO Zinc/iron transporter, putative OS=Ricinus communis GN=RCOM_1465180 PE=3 SV=1
						12	MD16G1052500	Chr16:3753978..3754406	AT2G04032.1 | Symbols: ZIP7 | zinc transporter 7 precursor | chr2:1289944-1291251 FORWARD LENGTH=365. PREDICTED: fe(2+) transport protein 1-like, partial [Malus domestica]. tr|M5XWX7|M5XWX7_PRUPE Uncharacterized protein OS=Prunus persica GN=PRUPE_ppa020099mg PE=3 SV=1. Zinc transporter 7 OS=Arabidopsis thaliana GN=ZIP7 PE=2 SV=1
						13	MD16G1052600	Chr16:3754626..3764152	AT1G68890.1 | Symbols: | magnesium ion binding;thiamin pyrophosphate binding;hydro-lyases;catalytics;2-succinyl-5-enolpyruvyl-6-hydroxy-3-cyclohexene-1-carboxylic-acid synthases | chr1:25896988-25906553 FORWARD LENGTH=1715. PHYLLO [Malus domestica] &gt;gi|936227405|gb|ALH07245.1| PHYLLO [Malus domestica]. Protein PHYLLO, chloroplastic OS=Arabidopsis thaliana GN=PHYLLO PE=2 SV=2. tr|A0A0N9PZQ4|A0A…
Quercitrin (log)	S01_25697685_C	1	25647685	1.10873e-15	0.501346	Candidate genes
						1	MD01G1147700	Chr01:25673812..25674807	AT1G07310.1 | Symbols: | Calcium-dependent lipid-binding (CaLB domain) family protein | chr1:2247775-2248833 REVERSE LENGTH=352. PREDICTED: formin-like protein 20 [Malus domestica]. tr|M5X240|M5X240_PRUPE Uncharacterized protein OS=Prunus persica GN=PRUPE_ppa008681mg PE=4 SV=1
						2	MD01G1147800	Chr01:25687279..25688760	AT2G39980.1 | Symbols: | HXXXD-type acyl-transferase family protein | chr2:16688437-16689885 REVERSE LENGTH=482. PREDICTED: uncharacterized acetyltransferase At3g50280 [Malus domestica]. tr|M5XC93|M5XC93_PRUPE Uncharacterized protein OS=Prunus persica GN=PRUPE_ppa004937mg PE=4 SV=1. Uncharacterized acetyltransferase At3g50280 OS=Arabidopsis thaliana GN=At3g50280 PE=3 SV=1
						3	MD01G1147900	Chr01:25697516..25701507	26S proteasome non-ATPase regulatory subunit 7 homolog A OS=Arabidopsis thaliana GN=RPN8A PE=1 SV=1. AT5G05780.1 | Symbols: RPN8A, AE3, ATHMOV34 | RP non-ATPase subunit 8A | chr5:1735862-1738176 FORWARD LENGTH=308. PREDICTED: 26S proteasome non-ATPase regulatory subunit 7 homolog A [Malus domestica]. tr|M5X1G2|M5X1G2_PRUPE Uncharacterized protein OS=Prunus persica GN=PRUPE_ppa009017mg PE=4 SV=1
						4	MD01G1148000	Chr01:25703362..25704113	AT3G11260.1 | Symbols: WOX5 | WUSCHEL related homeobox 5 | chr3:3527606-3528263 FORWARD LENGTH=182. PREDICTED: WUSCHEL-related homeobox 7-like [Malus domestica]. tr|M5XSQ7|M5XSQ7_PRUPE Uncharacterized protein OS=Prunus persica GN=PRUPE_ppa020183mg PE=4 SV=1. WUSCHEL-related homeobox 5 OS=Arabidopsis thaliana GN=WOX5 PE=2 SV=1
						5	MD01G1148100	Chr01:25711486..25713983	AT2G39990.1 | Symbols: EIF2, AteIF3f, eIF3F | eukaryotic translation initiation factor 2 | chr2:16698332-16699929 REVERSE LENGTH=293. Eukaryotic translation initiation factor 3 subunit F OS=Arabidopsis thaliana GN=TIF3F1 PE=1 SV=1. PREDICTED: eukaryotic translation initiation factor 3 subunit F-like [Malus domestica]. tr|M5XLR4|M5XLR4_PRUPE Eukaryotic translation initiation factor 3 subunit F OS=…
						6	MD01G1148200	Chr01:25716410..25716523	Rosa rugosa retrotransposon Cassandra, complete sequence
						7	MD01G1148300	Chr01:25716744..25716860	Malus x domestica isolate 2 retrotransposon Cassandra, complete sequence
						8	MD01G1148400	Chr01:25722874..25724678	AT4G00430.1 | Symbols: TMP-C, PIP1;4, PIP1E | plasma membrane intrinsic protein 1;4 | chr4:186143-187531 REVERSE LENGTH=287. probable aquaporin PIP1-4 [Malus domestica] &gt;gi|46092502|dbj|BAD14371.1| plasma membrane intrinsic protein [Malus domestica]. Probable aquaporin PIP1-4 OS=Arabidopsis thaliana GN=PIP1.4 PE=1 SV=1. tr|Q76HM0|Q76HM0_MALDO Plasma membrane intrinsic protein OS=Malus domestic…
						9	MD01G1148500	Chr01:25733992..25737099	AT3G55830.1 | Symbols: EPC1 | Nucleotide-diphospho-sugar transferases superfamily protein | chr3:20715101-20717133 FORWARD LENGTH=334. Glycosyltransferase family 64 protein C4 OS=Arabidopsis thaliana GN=EPC1 PE=2 SV=1. PREDICTED: glycosyltransferase family 64 protein C4-like [Malus domestica]. tr|M5X0V2|M5X0V2_PRUPE Uncharacterized protein OS=Prunus persica GN=PRUPE_ppa008488mg PE=4 SV=1
						10	MD01G1148600	Chr01:25737101..25740448	AT2G29670.1 | Symbols: | Tetratricopeptide repeat (TPR)-like superfamily protein | chr2:12682309-12684745 REVERSE LENGTH=536. PREDICTED: uncharacterized protein LOC103455114 isoform X1 [Malus domestica]. tr|A0A1Q3AMC2|A0A1Q3AMC2_CEPFO Uncharacterized protein OS=Cephalotus follicularis GN=CFOL_v3_00317 PE=4 SV=1
						11	MD01G1148700	Chr01:25741958..25744003	AT3G55700.1 | Symbols: | UDP-Glycosyltransferase superfamily protein | chr3:20671202-20673278 FORWARD LENGTH=460. PREDICTED: LOW QUALITY PROTEIN: UDP-glycosyltransferase 76F1 [Malus domestica]. tr|M5WZT9|M5WZT9_PRUPE Uncharacterized protein OS=Prunus persica GN=PRUPE_ppa005447mg PE=4 SV=1. UDP-glycosyltransferase 76F1 OS=Arabidopsis thaliana GN=UGT76F1 PE=2 SV=1
Isoquercetin (log)	No significant results
Rutin	No significant results
Avicularin	No significant results
Phloridzin (log)	No significant results
Chlorogenic acid	S05_20581727_A	5	20531727	1.91011e-07	0.32766	Candidate genes
						1	MD05G1098600	Chr05:20534666..20540073	AT2G14835.2 | Symbols: | RING/U-box superfamily protein | chr2:6367238-6370610 FORWARD LENGTH=343. PREDICTED: zinc finger protein-like 1 [Malus domestica]. tr|M5VKX7|M5VKX7_PRUPE Uncharacterized protein OS=Prunus persica GN=PRUPE_ppa007921mg PE=4 SV=1. Zinc finger protein-like 1 homolog OS=Caenorhabditis briggsae GN=CBG06644 PE=3 SV=1
						2	MD05G1098700	Chr05:20545007..20546105	AT3G48990.1 | Symbols: | AMP-dependent synthetase and ligase family protein | chr3:18159031-18161294 REVERSE LENGTH=514. Oxalate--CoA ligase OS=Arabidopsis thaliana GN=AAE3 PE=1 SV=1. PREDICTED: oxalate--CoA ligase-like [Malus domestica]. tr|A0A1L2ILQ0|A0A1L2ILQ0_9ROSA Loquat lignin related protein 4CL11 OS=Eriobotrya japonica PE=2 SV=1
						3	MD05G1098800	Chr05:20565378..20567117	AT2G14760.1 | Symbols: | basic helix-loop-helix (bHLH) DNA-binding superfamily protein | chr2:6321840-6323312 REVERSE LENGTH=328. PREDICTED: transcription factor bHLH84-like [Malus domestica]. Transcription factor bHLH84 OS=Arabidopsis thaliana GN=BHLH84 PE=2 SV=1. tr|M5VJX7|M5VJX7_PRUPE Uncharacterized protein OS=Prunus persica GN=PRUPE_ppa015724mg PE=4 SV=1
						4	MD05G1098900	Chr05:20593122..20595522	AT4G33880.1 | Symbols: RSL2 | ROOT HAIR DEFECTIVE 6-LIKE 2 | chr4:16239566-16241052 REVERSE LENGTH=352. PREDICTED: transcription factor bHLH85-like [Malus domestica]. Transcription factor bHLH85 OS=Arabidopsis thaliana GN=BHLH85 PE=2 SV=1. tr|M5VGS4|M5VGS4_PRUPE Uncharacterized protein OS=Prunus persica GN=PRUPE_ppa019050mg PE=4 SV=1
	S15_20077193_A	15	20027193	2.43351e-08	0.425296	Candidate genes
						1	MD15G1243900	Chr15:20031731..20035005	AT5G66160.1 | Symbols: ATRMR1, RMR1 | receptor homology region transmembrane domain ring H2 motif protein 1 | chr5:26445198-26446878 FORWARD LENGTH=310. PREDICTED: receptor homology region, transmembrane domain- and RING domain-containing protein 1-like [Malus domestica]. Receptor homology region, transmembrane domain- and RING domain-containing protein 1 OS=Arabidopsis thaliana GN=RMR1 PE=2 SV=1…
						2	MD15G1244000	Chr15:20035196..20038601	AT5G66180.1 | Symbols: | S-adenosyl-L-methionine-dependent methyltransferases superfamily protein | chr5:26448952-26450919 FORWARD LENGTH=395. PREDICTED: ribosomal RNA small subunit methyltransferase F-like isoform X1 [Malus domestica] &gt;gi|1039925460|ref|XP_017184964.1| PREDICTED: ribosomal RNA small subunit methyltransferase F-like isoform X1 [Malus domestica]. tr|M5VUM2|M5VUM2_PRUPE Uncharac…
						3	MD15G1244100	Chr15:20039114..20041339	AT4G35987.1 | Symbols: | S-adenosyl-L-methionine-dependent methyltransferases superfamily protein | chr4:17035121-17036823 FORWARD LENGTH=304. Calmodulin-lysine N-methyltransferase OS=Rattus norvegicus GN=Camkmt PE=1 SV=1. PREDICTED: calmodulin-lysine N-methyltransferase [Malus domestica]. tr|M5VRE2|M5VRE2_PRUPE Uncharacterized protein OS=Prunus persica GN=PRUPE_ppa009202mg PE=4 SV=1
						4	MD15G1244200	Chr15:20041655..20043614	AT4G38660.1 | Symbols: | Pathogenesis-related thaumatin superfamily protein | chr4:18066448-18067984 REVERSE LENGTH=345. PREDICTED: thaumatin-like protein 1 [Malus domestica]. Thaumatin-like protein OS=Arabidopsis thaliana GN=At1g18250 PE=2 SV=2. tr|M5W9N0|M5W9N0_PRUPE Uncharacterized protein OS=Prunus persica GN=PRUPE_ppa009119mg PE=4 SV=1
						5	MD15G1244300	Chr15:20082607..20084486	AT4G36010.2 | Symbols: | Pathogenesis-related thaumatin superfamily protein | chr4:17039472-17040976 REVERSE LENGTH=301. PREDICTED: thaumatin-like protein 1b [Malus domestica]. Thaumatin-like protein 1 OS=Pyrus pyrifolia GN=TL1 PE=1 SV=1. tr|M5VQL0|M5VQL0_PRUPE Uncharacterized protein OS=Prunus persica GN=PRUPE_ppa009384mg PE=4 SV=1
						6	MD15G1244400	Chr15:20089622..20090416	AT2G17870.1 | Symbols: ATCSP3, CSP3 | cold shock domain protein 3 | chr2:7764276-7765181 REVERSE LENGTH=301. Cold shock domain-containing protein 3 OS=Arabidopsis thaliana GN=CSP3 PE=1 SV=1. PREDICTED: cold shock protein 1-like [Malus domestica]. tr|M5WA61|M5WA61_PRUPE Uncharacterized protein OS=Prunus persica GN=PRUPE_ppa010531mg PE=4 SV=1
						7	MD15G1244500	Chr15:20094482..20097366	AT5G66190.1 | Symbols: ATLFNR1, FNR1 | ferredoxin-NADP(+)-oxidoreductase 1 | chr5:26451203-26453012 REVERSE LENGTH=360. Ferredoxin--NADP reductase, leaf isozyme, chloroplastic OS=Pisum sativum GN=PETH PE=1 SV=1. PREDICTED: ferredoxin--NADP reductase, leaf isozyme, chloroplastic [Malus domestica]. tr|A0A1R3GG79|A0A1R3GG79_9ROSI Ferredoxin--NADP reductase OS=Corchorus capsularis GN=CCACVL1_26024 PE…
						8	MD15G1244600	Chr15:20107625..20109681	AT5G66200.1 | Symbols: ARO2 | armadillo repeat only 2 | chr5:26453648-26455603 REVERSE LENGTH=651. PREDICTED: uncharacterized protein LOC103401086 [Malus domestica]. tr|M5VWH7|M5VWH7_PRUPE Uncharacterized protein OS=Prunus persica GN=PRUPE_ppa002405mg PE=4 SV=1
4-O-caffeoylquinic acid (sqrt)	S14_2530628_G	14	2480628	3.28778e-09	0.559002	Candidate genes
						1	MD14G1027600	Chr14:2486854..2488936	AT2G23930.1 | Symbols: SNRNP-G | probable small nuclear ribonucleoprotein G | chr2:10182353-10183026 FORWARD LENGTH=80. PREDICTED: probable small nuclear ribonucleoprotein G [Malus domestica] &gt;gi|694406061|ref|XP_009377858.1| PREDICTED: probable small nuclear ribonucleoprotein G [Pyrus x bretschneideri] &gt;gi|694406089|ref|XP_009377871.1| PREDICTED: probable small nuclear ribonucleoprotein G …
						2	MD14G1027700	Chr14:2489003..2489095	Oryza sativa Indica Group cultivar Shuhui498 chromosome 12 sequence
						3	MD14G1027800	Chr14:2498761..2498867	Malus domestica clone WiC1_WiC2 genomic sequence
						4	MD14G1027900	Chr14:2499119..2499225	Malus x domestica isolate 2 retrotransposon Cassandra, complete sequence
						5	MD14G1028000	Chr14:2503144..2503530	AT2G36210.1 | Symbols: | SAUR-like auxin-responsive protein family | chr2:15186326-15186733 REVERSE LENGTH=135. Auxin-responsive protein SAUR71 OS=Arabidopsis thaliana GN=SAUR71 PE=2 SV=1. PREDICTED: auxin-responsive protein SAUR15-like [Malus domestica]. tr|M5WD89|M5WD89_PRUPE Uncharacterized protein OS=Prunus persica GN=PRUPE_ppa026695mg PE=4 SV=1
						6	MD14G1028100	Chr14:2505344..2505457	Eriobotrya japonica heat shock protein 70-2 (Hsp70-2) mRNA, complete cds
						7	MD14G1028200	Chr14:2506065..2506184	Malus x domestica isolate 2 retrotransposon Cassandra, complete sequence
						8	MD14G1028300	Chr14:2513456..2514230	PREDICTED: Malus x domestica uncharacterized LOC103441141 (LOC103441141), ncRNA
						9	MD14G1028400	Chr14:2520135..2526818	AT2G36200.1 | Symbols: | P-loop containing nucleoside triphosphate hydrolases superfamily protein | chr2:15180078-15185189 REVERSE LENGTH=1009. Kinesin-like protein KIN-5C OS=Nicotiana tabacum GN=KIN5C PE=1 SV=1. PREDICTED: kinesin-like protein KIN-5C [Pyrus x bretschneideri]. tr|M5WEK7|M5WEK7_PRUPE Uncharacterized protein OS=Prunus persica GN=PRUPE_ppa000768mg PE=3 SV=1
						10	MD14G1028500	Chr14:2528211..2531699	AT3G52600.1 | Symbols: AtcwINV2, CWINV2 | cell wall invertase 2 | chr3:19507080-19509273 REVERSE LENGTH=590. Beta-fructofuranosidase, insoluble isoenzyme 1 OS=Daucus carota GN=INV1 PE=1 SV=1. PREDICTED: beta-fructofuranosidase, insoluble isoenzyme 1-like [Pyrus x bretschneideri] &gt;gi|1079241384|ref|XP_009377888.2| PREDICTED: beta-fructofuranosidase, insoluble isoenzyme 1-like [Pyrus x bretschne…
						11	MD14G1028600	Chr14:2545069..2545175	PREDICTED: Malus x domestica uncharacterized LOC103426835 (LOC103426835), mRNA
						12	MD14G1028700	Chr14:2561176..2563221	1-aminocyclopropane-1-carboxylate oxidase homolog 4 OS=Arabidopsis thaliana GN=At1g03400 PE=2 SV=1. AT2G30830.1 | Symbols: | 2-oxoglutarate (2OG) and Fe(II)-dependent oxygenase superfamily protein | chr2:13132707-13134284 REVERSE LENGTH=358. PREDICTED: 1-aminocyclopropane-1-carboxylate oxidase homolog 4-like [Malus domestica]. tr|A0A1Q3APG6|A0A1Q3APG6_CEPFO 2OG-FeII_Oxy domain-containing protein/…
						13	MD14G1028800	Chr14:2563799..2565833	AT3G52590.1 | Symbols: UBQ1, EMB2167, ERD16, HAP4 | ubiquitin extension protein 1 | chr3:19505668-19506681 FORWARD LENGTH=128. tr|K7KG22|K7KG22_SOYBN Uncharacterized protein OS=Glycine max GN=LOC100800784 PE=4 SV=1. Ubiquitin-60S ribosomal protein L40 OS=Brassica rapa subsp. pekinensis PE=2 SV=2. ubiquitin-ribosomal fusion protein [Solanum lycopersicum] &gt;gi|224120992|ref|XP_002318470.1| UBIQUI…
						14	MD14G1028900	Chr14:2567509..2569364	40S ribosomal protein S14 OS=Zea mays PE=3 SV=1. AT3G11510.1 | Symbols: | Ribosomal protein S11 family protein | chr3:3623757-3624866 REVERSE LENGTH=150. hypothetical protein Csa_1G448960 [Cucumis sativus]. tr|A0A0A0LUH7|A0A0A0LUH7_CUCSA Uncharacterized protein OS=Cucumis sativus GN=Csa_1G448960 PE=3 SV=1
						15	MD14G1029000	Chr14:2570947..2575160	AT5G45140.1 | Symbols: NRPC2 | nuclear RNA polymerase C2 | chr5:18247416-18257713 REVERSE LENGTH=1161. DNA-directed RNA polymerase III subunit 2 OS=Arabidopsis thaliana GN=NRPC2 PE=2 SV=1. PREDICTED: DNA-directed RNA polymerase III subunit 2 [Malus domestica]. tr|A0A061FXS8|A0A061FXS8_THECC DNA-directed RNA polymerase subunit beta OS=Theobroma cacao GN=TCM_044750 PE=3 SV=1
						16	MD14G1029100	Chr14:2575898..2576799	AT3G52570.1 | Symbols: | alpha/beta-Hydrolases superfamily protein | chr3:19501145-19502795 FORWARD LENGTH=335. PREDICTED: uncharacterized protein LOC103430963 [Malus domestica]. tr|V4UUP5|V4UUP5_9ROSI Uncharacterized protein OS=Citrus clementina GN=CICLE_v10012191mg PE=4 SV=1
						17	MD14G1029200	Chr14:2576994..2577077	Linum usitatissimum chromosome Lu12
						18	MD14G1029300	Chr14:2577457..2579730	AT5G06130.1 | Symbols: | chaperone protein dnaJ-related | chr5:1853754-1855297 REVERSE LENGTH=231. PREDICTED: uncharacterized protein LOC103956465 isoform X1 [Pyrus x bretschneideri]. Protein ORANGE-LIKE, chloroplastic OS=Arabidopsis thaliana GN=ORLIKE PE=1 SV=1. tr|M5W9Q7|M5W9Q7_PRUPE Uncharacterized protein OS=Prunus persica GN=PRUPE_ppa009138mg PE=4 SV=1
	S03_16206938_G	3	16156938	2.85958e-10	0.63013	Candidate genes
						1	MD03G1147100	Chr03:16171092..16181145	Ankyrin repeat-containing protein ITN1 OS=Arabidopsis thaliana GN=ITN1 PE=1 SV=1. AT3G54070.1 | Symbols: | Ankyrin repeat family protein | chr3:20021330-20023603 REVERSE LENGTH=574. PREDICTED: ankyrin repeat-containing protein At5g02620-like [Pyrus x bretschneideri]. tr|M5W791|M5W791_PRUPE Uncharacterized protein (Fragment) OS=Prunus persica GN=PRUPE_ppa015117mg PE=4 SV=1
						2	MD03G1147200	Chr03:16240809..16242134	ATMG00310.1 | Symbols: ORF154 | RNA-directed DNA polymerase (reverse transcriptase)-related family protein | chrM:90883-91347 REVERSE LENGTH=154. PREDICTED: uncharacterized protein LOC103401707 [Malus domestica]. tr|A0A1R3GKQ5|A0A1R3GKQ5_9ROSI Reverse transcriptase OS=Corchorus capsularis GN=CCACVL1_25420 PE=4 SV=1
						3	MD03G1147300	Chr03:16242716..16245644	40S ribosomal protein S25 OS=Solanum lycopersicum GN=RPS25 PE=3 SV=1. AT2G21580.2 | Symbols: | Ribosomal protein S25 family protein | chr2:9236629-9237510 FORWARD LENGTH=107. PREDICTED: 40S ribosomal protein S25-like [Malus domestica]. tr|A0A1S3C4W3|A0A1S3C4W3_CUCME 40S ribosomal protein S25-2-like OS=Cucumis melo GN=LOC103496510 PE=4 SV=1
						4	MD03G1147400	Chr03:16247727..16251800	AT2G27730.1 | Symbols: | copper ion binding | chr2:11820056-11820867 REVERSE LENGTH=113. PREDICTED: uncharacterized protein At2g27730, mitochondrial-like [Malus domestica]. tr|V4SAH4|V4SAH4_9ROSI Uncharacterized protein OS=Citrus clementina GN=CICLE_v10029605mg PE=4 SV=1. Uncharacterized protein At2g27730, mitochondrial OS=Arabidopsis thaliana GN=At2g27730 PE=1 SV=1
Cyanidin-3-galactoside (sqrt)	S09_33717323_T	9	33667323	3.27138e-12	0.449047	Candidate genes
						1	MD09G1263600	Chr09:33678410..33678526	Malus x domestica S10-RNase gene for S10-RNase, partial cds
						2	MD09G1263700	Chr09:33683707..33687888	AT5G16720.1 | Symbols: | Protein of unknown function, DUF593 | chr5:5494309-5496562 FORWARD LENGTH=675. Myosin-binding protein 3 OS=Arabidopsis thaliana GN=MYOB3 PE=1 SV=1. PREDICTED: myosin-binding protein 2-like [Malus domestica]. tr|M5WWD0|M5WWD0_PRUPE Uncharacterized protein OS=Prunus persica GN=PRUPE_ppa019046mg PE=4 SV=1
						3	MD09G1263800	Chr09:33689760..33698186	AT1G66330.2 | Symbols: | senescence-associated family protein | chr1:24729880-24732144 REVERSE LENGTH=417. PREDICTED: uncharacterized protein LOC103444194 [Malus domestica]. tr|V4T2R2|V4T2R2_9ROSI Uncharacterized protein OS=Citrus clementina GN=CICLE_v10011587mg PE=4 SV=1
						4	MD09G1263900	Chr09:33699541..33700682	AT3G02885.1 | Symbols: GASA5 | GAST1 protein homolog 5 | chr3:638323-639011 REVERSE LENGTH=97. PREDICTED: protein RSI-1 [Malus domestica]. Protein RSI-1 OS=Solanum lycopersicum GN=RSI-1 PE=2 SV=1. tr|M5WRS7|M5WRS7_PRUPE Uncharacterized protein OS=Prunus persica GN=PRUPE_ppa013959mg PE=4 SV=1
						5	MD09G1264000	Chr09:33712952..33717655	AT1G23170.2 | Symbols: | Protein of unknown function DUF2359, transmembrane | chr1:8212724-8215516 FORWARD LENGTH=615. PREDICTED: uncharacterized protein LOC103444196 [Malus domestica]. tr|M5WSG4|M5WSG4_PRUPE Uncharacterized protein OS=Prunus persica GN=PRUPE_ppa003153mg PE=4 SV=1
						6	MD09G1264100	Chr09:33720523..33720598	Arabidopsis thaliana chromosome 5 sequence
						7	MD09G1264200	Chr09:33722756..33724266	AT5G28040.1 | Symbols: | DNA-binding storekeeper protein-related transcriptional regulator | chr5:10037654-10038937 REVERSE LENGTH=427. PREDICTED: uncharacterized protein LOC103444348 [Malus domestica]. tr|M5WTC2|M5WTC2_PRUPE Uncharacterized protein OS=Prunus persica GN=PRUPE_ppa009321mg PE=4 SV=1
						8	MD09G1264300	Chr09:33725599..33726781	AT5G16715.1 | Symbols: EMB2247 | ATP binding;valine-tRNA ligases;aminoacyl-tRNA ligases;nucleotide binding;ATP binding;aminoacyl-tRNA ligases | chr5:5485353-5493229 FORWARD LENGTH=974. PREDICTED: valine--tRNA ligase, chloroplastic/mitochondrial 2 isoform X2 [Malus domestica]. tr|W9SBS5|W9SBS5_9ROSA Valine--tRNA ligase OS=Morus notabilis GN=L484_027199 PE=4 SV=1. Valine--tRNA ligase, chloroplastic…
						9	MD09G1264400	Chr09:33726783..33745073	AT5G16715.1 | Symbols: EMB2247 | ATP binding;valine-tRNA ligases;aminoacyl-tRNA ligases;nucleotide binding;ATP binding;aminoacyl-tRNA ligases | chr5:5485353-5493229 FORWARD LENGTH=974. PREDICTED: valine--tRNA ligase, chloroplastic/mitochondrial 2 isoform X1 [Pyrus x bretschneideri]. tr|A0A067KDU4|A0A067KDU4_JATCU Uncharacterized protein OS=Jatropha curcas GN=JCGZ_13438 PE=3 SV=1. Valine--tRNA lig…
						10	MD09G1264500	Chr09:33746792..33747916	AT4G36810.1 | Symbols: GGPS1 | geranylgeranyl pyrophosphate synthase 1 | chr4:17343513-17344628 FORWARD LENGTH=371. Heterodimeric geranylgeranyl pyrophosphate synthase large subunit 1, chloroplastic OS=Arabidopsis thaliana GN=GGPPS1 PE=1 SV=2. PREDICTED: geranylgeranyl pyrophosphate synthase 7, chloroplastic-like [Malus domestica]. tr|M5XET4|M5XET4_PRUPE Uncharacterized protein OS=Prunus persica …
						11	MD09G1264600	Chr09:33748416..33751372	AT2G34570.1 | Symbols: MEE21 | PIN domain-like family protein | chr2:14563048-14564681 REVERSE LENGTH=281. PREDICTED: rRNA-processing protein UTP23 homolog [Pyrus x bretschneideri] &gt;gi|694388878|ref|XP_009370105.1| PREDICTED: rRNA-processing protein UTP23 homolog [Pyrus x bretschneideri]. rRNA-processing protein UTP23 homolog OS=Homo sapiens GN=UTP23 PE=1 SV=2. tr|M5WGK6|M5WGK6_PRUPE Uncharact…
						12	MD09G1264700	Chr09:33754005..33757591	AT5G16710.1 | Symbols: DHAR3 | dehydroascorbate reductase 1 | chr5:5483312-5484926 FORWARD LENGTH=258. glutathione S-transferase DHAR3, chloroplastic [Malus domestica] &gt;gi|225380890|gb|ACN88686.1| dehydroascorbate reductase [Malus domestica]. Glutathione S-transferase DHAR3, chloroplastic OS=Arabidopsis thaliana GN=DHAR3 PE=1 SV=1. tr|C0LQA2|C0LQA2_MALDO Dehydroascorbate reductase OS=Malus dom…
						1	MD14G1027600	Chr14:2486854..2488936	AT2G23930.1 | Symbols: SNRNP-G | probable small nuclear ribonucleoprotein G | chr2:10182353-10183026 FORWARD LENGTH=80. PREDICTED: probable small nuclear ribonucleoprotein G [Malus domestica] &gt;gi|694406061|ref|XP_009377858.1| PREDICTED: probable small nuclear ribonucleoprotein G [Pyrus x bretschneideri] &gt;gi|694406089|ref|XP_009377871.1| PREDICTED: probable small nuclear ribonucleoprotein G …
						2	MD14G1027700	Chr14:2489003..2489095	Oryza sativa Indica Group cultivar Shuhui498 chromosome 12 sequence
						3	MD14G1027800	Chr14:2498761..2498867	Malus domestica clone WiC1_WiC2 genomic sequence
						4	MD14G1027900	Chr14:2499119..2499225	Malus x domestica isolate 2 retrotransposon Cassandra, complete sequence
						5	MD14G1028000	Chr14:2503144..2503530	AT2G36210.1 | Symbols: | SAUR-like auxin-responsive protein family | chr2:15186326-15186733 REVERSE LENGTH=135. Auxin-responsive protein SAUR71 OS=Arabidopsis thaliana GN=SAUR71 PE=2 SV=1. PREDICTED: auxin-responsive protein SAUR15-like [Malus domestica]. tr|M5WD89|M5WD89_PRUPE Uncharacterized protein OS=Prunus persica GN=PRUPE_ppa026695mg PE=4 SV=1
						6	MD14G1028100	Chr14:2505344..2505457	Eriobotrya japonica heat shock protein 70-2 (Hsp70-2) mRNA, complete cds
						7	MD14G1028200	Chr14:2506065..2506184	Malus x domestica isolate 2 retrotransposon Cassandra, complete sequence
						8	MD14G1028300	Chr14:2513456..2514230	PREDICTED: Malus x domestica uncharacterized LOC103441141 (LOC103441141), ncRNA
						9	MD14G1028400	Chr14:2520135..2526818	AT2G36200.1 | Symbols: | P-loop containing nucleoside triphosphate hydrolases superfamily protein | chr2:15180078-15185189 REVERSE LENGTH=1009. Kinesin-like protein KIN-5C OS=Nicotiana tabacum GN=KIN5C PE=1 SV=1. PREDICTED: kinesin-like protein KIN-5C [Pyrus x bretschneideri]. tr|M5WEK7|M5WEK7_PRUPE Uncharacterized protein OS=Prunus persica GN=PRUPE_ppa000768mg PE=3 SV=1
						10	MD14G1028500	Chr14:2528211..2531699	AT3G52600.1 | Symbols: AtcwINV2, CWINV2 | cell wall invertase 2 | chr3:19507080-19509273 REVERSE LENGTH=590. Beta-fructofuranosidase, insoluble isoenzyme 1 OS=Daucus carota GN=INV1 PE=1 SV=1. PREDICTED: beta-fructofuranosidase, insoluble isoenzyme 1-like [Pyrus x bretschneideri] &gt;gi|1079241384|ref|XP_009377888.2| PREDICTED: beta-fructofuranosidase, insoluble isoenzyme 1-like [Pyrus x bretschne…
						11	MD14G1028600	Chr14:2545069..2545175	PREDICTED: Malus x domestica uncharacterized LOC103426835 (LOC103426835), mRNA
						12	MD14G1028700	Chr14:2561176..2563221	1-aminocyclopropane-1-carboxylate oxidase homolog 4 OS=Arabidopsis thaliana GN=At1g03400 PE=2 SV=1. AT2G30830.1 | Symbols: | 2-oxoglutarate (2OG) and Fe(II)-dependent oxygenase superfamily protein | chr2:13132707-13134284 REVERSE LENGTH=358. PREDICTED: 1-aminocyclopropane-1-carboxylate oxidase homolog 4-like [Malus domestica]. tr|A0A1Q3APG6|A0A1Q3APG6_CEPFO 2OG-FeII_Oxy domain-containing protein/…
						13	MD14G1028800	Chr14:2563799..2565833	AT3G52590.1 | Symbols: UBQ1, EMB2167, ERD16, HAP4 | ubiquitin extension protein 1 | chr3:19505668-19506681 FORWARD LENGTH=128. tr|K7KG22|K7KG22_SOYBN Uncharacterized protein OS=Glycine max GN=LOC100800784 PE=4 SV=1. Ubiquitin-60S ribosomal protein L40 OS=Brassica rapa subsp. pekinensis PE=2 SV=2. ubiquitin-ribosomal fusion protein [Solanum lycopersicum] &gt;gi|224120992|ref|XP_002318470.1| UBIQUI…
						14	MD14G1028900	Chr14:2567509..2569364	40S ribosomal protein S14 OS=Zea mays PE=3 SV=1. AT3G11510.1 | Symbols: | Ribosomal protein S11 family protein | chr3:3623757-3624866 REVERSE LENGTH=150. hypothetical protein Csa_1G448960 [Cucumis sativus]. tr|A0A0A0LUH7|A0A0A0LUH7_CUCSA Uncharacterized protein OS=Cucumis sativus GN=Csa_1G448960 PE=3 SV=1
						15	MD14G1029000	Chr14:2570947..2575160	AT5G45140.1 | Symbols: NRPC2 | nuclear RNA polymerase C2 | chr5:18247416-18257713 REVERSE LENGTH=1161. DNA-directed RNA polymerase III subunit 2 OS=Arabidopsis thaliana GN=NRPC2 PE=2 SV=1. PREDICTED: DNA-directed RNA polymerase III subunit 2 [Malus domestica]. tr|A0A061FXS8|A0A061FXS8_THECC DNA-directed RNA polymerase subunit beta OS=Theobroma cacao GN=TCM_044750 PE=3 SV=1
						16	MD14G1029100	Chr14:2575898..2576799	AT3G52570.1 | Symbols: | alpha/beta-Hydrolases superfamily protein | chr3:19501145-19502795 FORWARD LENGTH=335. PREDICTED: uncharacterized protein LOC103430963 [Malus domestica]. tr|V4UUP5|V4UUP5_9ROSI Uncharacterized protein OS=Citrus clementina GN=CICLE_v10012191mg PE=4 SV=1
						17	MD14G1029200	Chr14:2576994..2577077	Linum usitatissimum chromosome Lu12
						18	MD14G1029300	Chr14:2577457..2579730	AT5G06130.1 | Symbols: | chaperone protein dnaJ-related | chr5:1853754-1855297 REVERSE LENGTH=231. PREDICTED: uncharacterized protein LOC103956465 isoform X1 [Pyrus x bretschneideri]. Protein ORANGE-LIKE, chloroplastic OS=Arabidopsis thaliana GN=ORLIKE PE=1 SV=1. tr|M5W9Q7|M5W9Q7_PRUPE Uncharacterized protein OS=Prunus persica GN=PRUPE_ppa009138mg PE=4 SV=1
	S03_16206938_G	3	16156938	2.85958e-10	0.63013	Candidate genes
						1	MD03G1147100	Chr03:16171092..16181145	Ankyrin repeat-containing protein ITN1 OS=Arabidopsis thaliana GN=ITN1 PE=1 SV=1. AT3G54070.1 | Symbols: | Ankyrin repeat family protein | chr3:20021330-20023603 REVERSE LENGTH=574. PREDICTED: ankyrin repeat-containing protein At5g02620-like [Pyrus x bretschneideri]. tr|M5W791|M5W791_PRUPE Uncharacterized protein (Fragment) OS=Prunus persica GN=PRUPE_ppa015117mg PE=4 SV=1
						2	MD03G1147200	Chr03:16240809..16242134	ATMG00310.1 | Symbols: ORF154 | RNA-directed DNA polymerase (reverse transcriptase)-related family protein | chrM:90883-91347 REVERSE LENGTH=154. PREDICTED: uncharacterized protein LOC103401707 [Malus domestica]. tr|A0A1R3GKQ5|A0A1R3GKQ5_9ROSI Reverse transcriptase OS=Corchorus capsularis GN=CCACVL1_25420 PE=4 SV=1
						3	MD03G1147300	Chr03:16242716..16245644	40S ribosomal protein S25 OS=Solanum lycopersicum GN=RPS25 PE=3 SV=1. AT2G21580.2 | Symbols: | Ribosomal protein S25 family protein | chr2:9236629-9237510 FORWARD LENGTH=107. PREDICTED: 40S ribosomal protein S25-like [Malus domestica]. tr|A0A1S3C4W3|A0A1S3C4W3_CUCME 40S ribosomal protein S25-2-like OS=Cucumis melo GN=LOC103496510 PE=4 SV=1
						4	MD03G1147400	Chr03:16247727..16251800	AT2G27730.1 | Symbols: | copper ion binding | chr2:11820056-11820867 REVERSE LENGTH=113. PREDICTED: uncharacterized protein At2g27730, mitochondrial-like [Malus domestica]. tr|V4SAH4|V4SAH4_9ROSI Uncharacterized protein OS=Citrus clementina GN=CICLE_v10029605mg PE=4 SV=1. Uncharacterized protein At2g27730, mitochondrial OS=Arabidopsis thaliana GN=At2g27730 PE=1 SV=1
