# Supplementary material for: Genome-wide association studies in apple reveal loci of large effect controlling apple polyphenols
Source: Hortic Res. 2019 Sep 7;6:107. doi: 10.1038/s41438-019-0190-y (PMC6804656; doi:10.1038/s41438-019-0190-y)
Supplement: Supplementary file 5 — Supplementary Table 4 [file 41438_2019_190_MOESM5_ESM.xlsx]

## Sheet: GWAS results 2016
Phenotype	SNP	Chr	Position	P-value	Cumulative R2
Total phenolics	No significant results
Total HCA	chr:17:26245411	17	26245411	6.47606e-07	0.451558	Candidate genes
						1	MD17G1215500	Chr17:26252398..26252997	AT1G80450.1 | Symbols: | VQ motif-containing protein | chr1:30244155-30244688 REVERSE LENGTH=177. PREDICTED: VQ motif-containing protein 11 [Malus domestica]. tr|M5WR14|M5WR14_PRUPE Uncharacterized protein OS=Prunus persica GN=PRUPE_ppa012011mg PE=4 SV=1. VQ motif-containing protein 11 OS=Arabidopsis thaliana GN=VQ11 PE=1 SV=1
						2	MD17G1215600	Chr17:26258132..26261966	AT1G80460.1 | Symbols: NHO1, GLI1 | Actin-like ATPase superfamily protein | chr1:30246960-30249055 REVERSE LENGTH=522. Glycerol kinase OS=Arabidopsis thaliana GN=GLPK PE=1 SV=1. PREDICTED: glycerol kinase [Malus domestica]. tr|M5WT62|M5WT62_PRUPE Uncharacterized protein OS=Prunus persica GN=PRUPE_ppa004097mg PE=4 SV=1
						3	MD17G1215700	Chr17:26277687..26283914	AT1G15690.1 | Symbols: AVP1, ATAVP3, AVP-3, AtVHP1;1 | Inorganic H pyrophosphatase family protein | chr1:5399115-5402185 FORWARD LENGTH=770. PREDICTED: pyrophosphate-energized vacuolar membrane proton pump-like [Malus domestica]. Pyrophosphate-energized vacuolar membrane proton pump OS=Vigna radiata var. radiata PE=1 SV=4. tr|Q8GT22|Q8GT22_PYRCO Vacuolar proton-inorganic pyrophosphatase OS=Pyrus …
						4	MD17G1215800	Chr17:26286677..26289462	Arogenate dehydrogenase 2, chloroplastic OS=Arabidopsis thaliana GN=TYRAAT2 PE=1 SV=1. AT1G15710.1 | Symbols: | prephenate dehydrogenase family protein | chr1:5404505-5405581 FORWARD LENGTH=358. PREDICTED: arogenate dehydrogenase 2, chloroplastic-like [Malus domestica]. tr|M5WS90|M5WS90_PRUPE Uncharacterized protein OS=Prunus persica GN=PRUPE_ppa006640mg PE=4 SV=1
						5	MD17G1215900	Chr17:26289971..26294675	AT4G02580.1 | Symbols: | NADH-ubiquinone oxidoreductase 24 kDa subunit, putative | chr4:1134586-1136906 FORWARD LENGTH=255. NADH dehydrogenase [ubiquinone] flavoprotein 2, mitochondrial OS=Arabidopsis thaliana GN=At4g02580 PE=1 SV=3. PREDICTED: NADH dehydrogenase [ubiquinone] flavoprotein 2, mitochondrial [Malus domestica] &gt;gi|694421315|ref|XP_009338514.1| PREDICTED: NADH dehydrogenase [ubiqui…
						6	MD17G1216000	Chr17:26295033..26299439	AT4G02580.1 | Symbols: | NADH-ubiquinone oxidoreductase 24 kDa subunit, putative | chr4:1134586-1136906 FORWARD LENGTH=255. NADH dehydrogenase [ubiquinone] flavoprotein 2, mitochondrial OS=Arabidopsis thaliana GN=At4g02580 PE=1 SV=3. PREDICTED: NADH dehydrogenase [ubiquinone] flavoprotein 2, mitochondrial-like [Malus domestica]. tr|M5XCX3|M5XCX3_PRUPE Uncharacterized protein OS=Prunus persica GN=…
						7	MD17G1216100	Chr17:26300862..26306576	AT3G18430.2 | Symbols: | Calcium-binding EF-hand family protein | chr3:6326180-6327476 FORWARD LENGTH=175. Calcineurin subunit B OS=Naegleria gruberi GN=CNB1 PE=3 SV=1. PREDICTED: calcineurin subunit B-like isoform X2 [Malus domestica]. tr|M5XBK9|M5XBK9_PRUPE Uncharacterized protein OS=Prunus persica GN=PRUPE_ppa012291mg PE=4 SV=1
						8	MD17G1216200	Chr17:26307229..26308277	PREDICTED: uncharacterized protein LOC103436076 [Malus domestica]. tr|M5WVE8|M5WVE8_PRUPE Uncharacterized protein (Fragment) OS=Prunus persica GN=PRUPE_ppa014765mg PE=4 SV=1
						9	MD17G1216300	Chr17:26308462..26311331	AT5G51280.1 | Symbols: | DEAD-box protein abstrakt, putative | chr5:20841456-20843645 FORWARD LENGTH=591. DEAD-box ATP-dependent RNA helicase 35 OS=Arabidopsis thaliana GN=RH35 PE=2 SV=1. PREDICTED: DEAD-box ATP-dependent RNA helicase 35-like [Malus domestica]. tr|M5WR00|M5WR00_PRUPE Uncharacterized protein OS=Prunus persica GN=PRUPE_ppa003295mg PE=4 SV=1
						10	MD17G1216400	Chr17:26327310..26328070	PREDICTED: phosphopantothenoylcysteine decarboxylase subunit VHS3-like [Pyrus x bretschneideri] &gt;gi|694416419|ref|XP_009336335.1| PREDICTED: phosphopantothenoylcysteine decarboxylase subunit VHS3-like [Pyrus x bretschneideri]
						11	MD17G1216500	Chr17:26328328..26329050	AT2G11890.1 | Symbols: | adenylate cyclases | chr2:4802999-4803631 FORWARD LENGTH=210. PREDICTED: triphosphate tunel metalloenzyme 3-like [Malus domestica]. Triphosphate tunel metalloenzyme 3 OS=Arabidopsis thaliana GN=TTM3 PE=1 SV=1. tr|M5WU13|M5WU13_PRUPE Uncharacterized protein OS=Prunus persica GN=PRUPE_ppa011590mg PE=4 SV=1
						12	MD17G1216600	Chr17:26329973..26338909	AT2G20900.4 | Symbols: DGK5, ATDGK5 | diacylglycerol kinase 5 | chr2:8989412-8992798 REVERSE LENGTH=509. Diacylglycerol kinase 5 OS=Arabidopsis thaliana GN=DGK5 PE=2 SV=1. PREDICTED: uncharacterized protein LOC103428056 isoform X1 [Malus domestica]. tr|Q154M5|Q154M5_MALDO Putative NBS-LRR disease resistance protein (Fragment) OS=Malus domestica PE=4 SV=1
Total flavonols	chr:5:44871919	5	44871919	2.13896e-08	0.471767	Candidate genes
						1	MD05G1321600	Chr05:44914120..44917254	Alpha-galactosidase 2 OS=Arabidopsis thaliana GN=AGAL2 PE=1 SV=1. AT5G08370.2 | Symbols: AtAGAL2, AGAL2 | alpha-galactosidase 2 | chr5:2691116-2693441 REVERSE LENGTH=370. PREDICTED: alpha-galactosidase-like isoform X2 [Pyrus x bretschneideri]. tr|M5WH74|M5WH74_PRUPE Alpha-galactosidase OS=Prunus persica GN=PRUPE_ppa007136mg PE=3 SV=1
						2	MD05G1321700	Chr05:44925220..44928225	Alpha-galactosidase 2 OS=Arabidopsis thaliana GN=AGAL2 PE=1 SV=1. AT5G08370.1 | Symbols: AtAGAL2, AGAL2 | alpha-galactosidase 2 | chr5:2691116-2693441 REVERSE LENGTH=396. PREDICTED: alpha-galactosidase [Malus domestica] &gt;gi|658040780|ref|XP_008355997.1| PREDICTED: alpha-galactosidase-like isoform X3 [Malus domestica]. tr|M5WH74|M5WH74_PRUPE Alpha-galactosidase OS=Prunus persica GN=PRUPE_ppa007…
						3	MD05G1321800	Chr05:44931475..44932720	AT1G61110.1 | Symbols: anac025, NAC025 | NAC domain containing protein 25 | chr1:22516730-22518055 FORWARD LENGTH=323. NAC transcription factor 25-like [Malus domestica] &gt;gi|302399021|gb|ADL36805.1| NAC domain class transcription factor [Malus domestica]. NAC transcription factor 25 OS=Arabidopsis thaliana GN=NAC025 PE=2 SV=1. tr|D9ZJA2|D9ZJA2_MALDO NAC domain class transcription factor OS=Mal…
						4	MD05G1321900	Chr05:44932722..44933541	NAC transcription factor 25-like [Malus domestica] &gt;gi|302399021|gb|ADL36805.1| NAC domain class transcription factor [Malus domestica]. tr|D9ZJA2|D9ZJA2_MALDO NAC domain class transcription factor OS=Malus domestica GN=NAC3 PE=2 SV=1
						5	MD05G1322000	Chr05:44937689..44941780	AT1G11080.2 | Symbols: scpl31 | serine carboxypeptidase-like 31 | chr1:3694809-3697759 REVERSE LENGTH=495. PREDICTED: serine carboxypeptidase-like 31 [Malus domestica]. Serine carboxypeptidase-like 31 OS=Arabidopsis thaliana GN=SCPL31 PE=2 SV=2. tr|M5WHT5|M5WHT5_PRUPE Carboxypeptidase OS=Prunus persica GN=PRUPE_ppa005035mg PE=3 SV=1
						6	MD05G1322100	Chr05:44952957..44953682	AT1G11090.1 | Symbols: | alpha/beta-Hydrolases superfamily protein | chr1:3702655-3703629 FORWARD LENGTH=324. Caffeoylshikimate esterase OS=Arabidopsis thaliana GN=CSE PE=1 SV=1. PREDICTED: LOW QUALITY PROTEIN: caffeoylshikimate esterase [Malus domestica]. tr|M5X0Z5|M5X0Z5_PRUPE Uncharacterized protein OS=Prunus persica GN=PRUPE_ppa008252mg PE=4 SV=1
						7	MD05G1322200	Chr05:44953958..44962448	AT1G61140.1 | Symbols: EDA16 | SNF2 domain-containing protein / helicase domain-containing protein / zinc finger protein-related | chr1:22535038-22540610 REVERSE LENGTH=1280. Helicase-like transcription factor CHR28 OS=Arabidopsis thaliana GN=CHR28 PE=1 SV=1. PREDICTED: helicase-like transcription factor CHR28 isoform X2 [Malus domestica]. tr|W9T2P6|W9T2P6_9ROSA SMARCA3-like protein 2 OS=Morus no…
						8	MD05G1322300	Chr05:44966233..44969515	AT1G61150.1 | Symbols: | LisH and RanBPM domains containing protein | chr1:22542928-22544355 FORWARD LENGTH=243. Glucose-induced degradation protein 8 homolog OS=Dictyostelium discoideum GN=DDB_G0279265 PE=3 SV=2. PREDICTED: glucose-induced degradation protein 8 homolog isoform X2 [Pyrus x bretschneideri]. tr|A0A067GKH3|A0A067GKH3_CITSI Uncharacterized protein OS=Citrus sinensis GN=CISIN_1g026151…
						9	MD05G1322400	Chr05:44969761..44970066	hypothetical protein PRUPE_4G040400 [Prunus persica] &gt;gi|1139776130|gb|ONI10317.1| hypothetical protein PRUPE_4G040400 [Prunus persica]. tr|M5WKE2|M5WKE2_PRUPE Uncharacterized protein OS=Prunus persica GN=PRUPE_ppa015232mg PE=4 SV=1
		12	1997684	1.16259e-06	0.571131	Candidate genes
						1	MD12G1020200	Chr12:2001237..2003471	AT2G36410.2 | Symbols: | Family of unknown function (DUF662) | chr2:15279041-15280270 FORWARD LENGTH=192. PREDICTED: ankyrin repeat domain-containing protein 30A-like isoform X2 [Pyrus x bretschneideri]. tr|M5VRC4|M5VRC4_PRUPE Uncharacterized protein OS=Prunus persica GN=PRUPE_ppa012398mg PE=4 SV=1
						2	MD12G1020300	Chr12:2007721..2007832	Malus x domestica isolate 1 retrotransposon Cassandra, complete sequence
						3	MD12G1020400	Chr12:2008074..2008185	Malus x domestica clone Florina BAC 36I17, complete sequence
						4	MD12G1020500	Chr12:2035411..2038156	AT3G52910.1 | Symbols: AtGRF4, GRF4 | growth-regulating factor 4 | chr3:19616177-19618268 REVERSE LENGTH=380. GRF domain class transcription factor [Malus domestica]. Growth-regulating factor 4 OS=Arabidopsis thaliana GN=GRF4 PE=2 SV=1. tr|D9ZIZ9|D9ZIZ9_MALDO GRF domain class transcription factor OS=Malus domestica GN=GRF3 PE=2 SV=1
						5	MD12G1020600	Chr12:2038235..2052269	1,4-alpha-glucan-branching enzyme 1, chloroplastic/amyloplastic OS=Pisum sativum GN=SBEI PE=1 SV=1. AT2G36390.1 | Symbols: SBE2.1, BE3 | starch branching enzyme 2.1 | chr2:15264283-15269940 FORWARD LENGTH=858. starch branching enzyme II-2 [Malus domestica]. tr|A4GW34|A4GW34_MALDO Starch branching enzyme II-2 OS=Malus domestica PE=4 SV=1
						6	MD12G1020700	Chr12:2053479..2055897	AT3G09970.1 | Symbols: | Calcineurin-like metallo-phosphoesterase superfamily protein | chr3:3063813-3065337 FORWARD LENGTH=309. PREDICTED: uncharacterized protein LOC103955209 [Pyrus x bretschneideri]. tr|M5VRT4|M5VRT4_PRUPE Uncharacterized protein OS=Prunus persica GN=PRUPE_ppa015436mg PE=4 SV=1
						7	MD12G1020800	Chr12:2059381..2066639	ABC transporter G family member 34 OS=Arabidopsis thaliana GN=ABCG34 PE=2 SV=1. AT2G36380.1 | Symbols: PDR6, ATPDR6 | pleiotropic drug resistance 6 | chr2:15257583-15263627 FORWARD LENGTH=1453. PREDICTED: pleiotropic drug resistance protein 2-like [Pyrus x bretschneideri]. tr|M5VVQ9|M5VVQ9_PRUPE Uncharacterized protein OS=Prunus persica GN=PRUPE_ppa000212mg PE=3 SV=1
Total fluorescence	chr:16:3198969	16	3198969	1.05121e-11	0.527431	Candidate genes
						1	MD16G1045900	Chr16:3201316..3202570	AT4G15180.1 | Symbols: SDG2, ATXR3 | SET domain protein 2 | chr4:8651999-8662178 FORWARD LENGTH=2335. Histone-lysine N-methyltransferase ATXR3 OS=Arabidopsis thaliana GN=ATXR3 PE=2 SV=2. PREDICTED: LOW QUALITY PROTEIN: histone-lysine N-methyltransferase ATXR3-like [Pyrus x bretschneideri]. tr|M5WYN5|M5WYN5_PRUPE Uncharacterized protein OS=Prunus persica GN=PRUPE_ppa000055mg PE=4 SV=1
						2	MD16G1046000	Chr16:3204871..3208631	AT1G68640.1 | Symbols: PAN | bZIP transcription factor family protein | chr1:25769739-25772303 REVERSE LENGTH=452. PREDICTED: transcription factor HBP-1b(c38) [Malus domestica]. Transcription factor PERIANTHIA OS=Arabidopsis thaliana GN=PAN PE=1 SV=1. tr|M5Y7H4|M5Y7H4_PRUPE Uncharacterized protein OS=Prunus persica GN=PRUPE_ppa019842mg PE=4 SV=1
						3	MD16G1046100	Chr16:3209397..3209475	Solanum lycopersicum cultivar I-3 chromosome 5
						4	MD16G1046200	Chr16:3211379..3215454	AT1G25500.2 | Symbols: | Plasma-membrane choline transporter family protein | chr1:8955437-8957793 REVERSE LENGTH=488. CTL-like protein DDB_G0274487 OS=Dictyostelium discoideum GN=DDB_G0274487 PE=3 SV=1. PREDICTED: CTL-like protein DDB_G0274487 [Malus domestica]. tr|M5XRJ5|M5XRJ5_PRUPE Uncharacterized protein OS=Prunus persica GN=PRUPE_ppa004551mg PE=3 SV=1
						5	MD16G1046300	Chr16:3224513..3229096	AT1G25520.1 | Symbols: | Uncharacterized protein family (UPF0016) | chr1:8962324-8964173 FORWARD LENGTH=230. GDT1-like protein 4 OS=Arabidopsis thaliana GN=At1g25520 PE=2 SV=1. PREDICTED: GDT1-like protein 4 isoform X2 [Pyrus x bretschneideri]. tr|M5XGN1|M5XGN1_PRUPE Uncharacterized protein OS=Prunus persica GN=PRUPE_ppa010936mg PE=4 SV=1
						6	MD16G1046400	Chr16:3229375..3231742	AT1G68660.1 | Symbols: | Ribosomal protein L12/ ATP-dependent Clp protease adaptor protein ClpS family protein | chr1:25778058-25779083 REVERSE LENGTH=159. ATP-dependent Clp protease adapter protein CLPS1, chloroplastic OS=Arabidopsis thaliana GN=CPLS1 PE=1 SV=1. PREDICTED: ATP-dependent Clp protease adapter protein CLPS1, chloroplastic-like isoform X2 [Malus domestica]. tr|M5XMM2|M5XMM2_PRUPE Un…
						7	MD16G1046500	Chr16:3232699..3233224	40S ribosomal protein S3a OS=Cicer arietinum PE=2 SV=1. AT3G04840.1 | Symbols: | Ribosomal protein S3Ae | chr3:1329751-1331418 FORWARD LENGTH=262. PREDICTED: LOW QUALITY PROTEIN: 40S ribosomal protein S3a-like, partial [Malus domestica]. tr|M5Y710|M5Y710_PRUPE 40S ribosomal protein S3a OS=Prunus persica GN=PRUPE_ppa024854mg PE=3 SV=1
						8	MD16G1046600	Chr16:3233576..3237840	AT1G25530.1 | Symbols: | Transmembrane amino acid transporter family protein | chr1:8964827-8967391 REVERSE LENGTH=440. Lysine histidine transporter-like 6 OS=Arabidopsis thaliana GN=At1g25530 PE=2 SV=1. PREDICTED: lysine histidine transporter-like 6 [Malus domestica]. tr|M5XW13|M5XW13_PRUPE Uncharacterized protein OS=Prunus persica GN=PRUPE_ppa005790mg PE=4 SV=1
						9	MD16G1046700	Chr16:3239475..3240484	PREDICTED: Malus x domestica mediator of RNA polymerase II transcription subunit 25-like (LOC103431831), transcript variant X2, mRNA
						10	MD16G1046800	Chr16:3240515..3249120	AT1G25540.1 | Symbols: PFT1 | phytochrome and flowering time regulatory protein (PFT1) | chr1:8969392-8974446 REVERSE LENGTH=836. Mediator of RNA polymerase II transcription subunit 25 OS=Arabidopsis thaliana GN=MED25 PE=1 SV=1. PREDICTED: mediator of RNA polymerase II transcription subunit 25 isoform X1 [Pyrus x bretschneideri] &gt;gi|1079206037|ref|XP_018502991.1| PREDICTED: mediator of RNA pol…
						11	MD16G1046900	Chr16:3261159..3263912	AT1G29700.1 | Symbols: | Metallo-hydrolase/oxidoreductase superfamily protein | chr1:10385196-10386906 REVERSE LENGTH=350. PREDICTED: uncharacterized protein LOC103425433 isoform X1 [Malus domestica]. tr|M5Y1J2|M5Y1J2_PRUPE Uncharacterized protein (Fragment) OS=Prunus persica GN=PRUPE_ppa016117mg PE=4 SV=1
						12	MD16G1047000	Chr16:3265819..3266452	40S ribosomal protein S3a OS=Cicer arietinum PE=2 SV=1. AT3G04840.1 | Symbols: | Ribosomal protein S3Ae | chr3:1329751-1331418 FORWARD LENGTH=262. PREDICTED: LOW QUALITY PROTEIN: 40S ribosomal protein S3a-like [Malus domestica]. tr|A0A0A0L4P6|A0A0A0L4P6_CUCSA 40S ribosomal protein S3a OS=Cucumis sativus GN=Csa_3G146360 PE=3 SV=1
						13	MD16G1047100	Chr16:3266698..3269842	AT1G25530.1 | Symbols: | Transmembrane amino acid transporter family protein | chr1:8964827-8967391 REVERSE LENGTH=440. Lysine histidine transporter-like 6 OS=Arabidopsis thaliana GN=At1g25530 PE=2 SV=1. PREDICTED: lysine histidine transporter-like 6 [Malus domestica] &gt;gi|658064555|ref|XP_008368221.1| PREDICTED: lysine histidine transporter-like 6 [Malus domestica]. tr|M5XW13|M5XW13_PRUPE Unch…
						14	MD16G1047200	Chr16:3272501..3281132	AT1G25540.1 | Symbols: PFT1 | phytochrome and flowering time regulatory protein (PFT1) | chr1:8969392-8974446 REVERSE LENGTH=836. Mediator of RNA polymerase II transcription subunit 25 OS=Arabidopsis thaliana GN=MED25 PE=1 SV=1. PREDICTED: mediator of RNA polymerase II transcription subunit 25 isoform X2 [Pyrus x bretschneideri]. tr|V4TH60|V4TH60_9ROSI Uncharacterized protein OS=Citrus clementina…
						15	MD16G1047300	Chr16:3292076..3294467	AT1G25550.1 | Symbols: | myb-like transcription factor family protein | chr1:8976644-8977942 FORWARD LENGTH=344. PREDICTED: uncharacterized protein LOC103402722 [Malus domestica]. Transcription factor HHO3 OS=Arabidopsis thaliana GN=HHO3 PE=2 SV=1. tr|M5XS96|M5XS96_PRUPE Uncharacterized protein OS=Prunus persica GN=PRUPE_ppa007222mg PE=4 SV=1
Total anthocyanins (sqrt)	chr:9:34104417	9	34104417	1.15456e-08	0.508398	Candidate genes
						1	MD09G1267100	Chr09:34129261..34133124	AT1G66170.1 | Symbols: MMD1 | RING/FYVE/PHD zinc finger superfamily protein | chr1:24638793-24641222 REVERSE LENGTH=704. PHD finger protein MALE MEIOCYTE DEATH 1 OS=Arabidopsis thaliana GN=MMD1 PE=2 SV=1. PREDICTED: PHD finger protein MALE MEIOCYTE DEATH 1 [Malus domestica]. tr|M5WVM7|M5WVM7_PRUPE Uncharacterized protein OS=Prunus persica GN=PRUPE_ppa024280mg PE=4 SV=1
						2	MD09G1267200	Chr09:34141973..34148654	AT3G02850.1 | Symbols: SKOR | STELAR K+ outward rectifier | chr3:619701-623473 REVERSE LENGTH=828. Potassium channel SKOR OS=Arabidopsis thaliana GN=SKOR PE=1 SV=1. PREDICTED: potassium channel SKOR-like isoform X3 [Citrus sinensis]. tr|V4S677|V4S677_9ROSI Uncharacterized protein OS=Citrus clementina GN=CICLE_v10004424mg PE=4 SV=1
						3	MD09G1267300	Chr09:34149450..34157940	AT3G02850.1 | Symbols: SKOR | STELAR K+ outward rectifier | chr3:619701-623473 REVERSE LENGTH=828. Potassium channel SKOR OS=Arabidopsis thaliana GN=SKOR PE=1 SV=1. PREDICTED: potassium channel SKOR isoform X4 [Pyrus x bretschneideri]. tr|M5XBJ5|M5XBJ5_PRUPE Uncharacterized protein OS=Prunus persica GN=PRUPE_ppa001431mg PE=4 SV=1
						4	MD09G1267400	Chr09:34167177..34174930	AT5G37530.2 | Symbols: | NAD(P)-binding Rossmann-fold superfamily protein | chr5:14906505-14909020 FORWARD LENGTH=456. PREDICTED: tRNA threonylcarbamoyladenosine dehydratase [Malus domestica]. tr|M5XBW2|M5XBW2_PRUPE Uncharacterized protein OS=Prunus persica GN=PRUPE_ppa005638mg PE=4 SV=1. tRNA threonylcarbamoyladenosine dehydratase OS=Schizosaccharomyces pombe (strain 972 / ATCC 24843) GN=SPAC1A6…
						5	MD09G1267500	Chr09:34175298..34176797	AT1G26500.1 | Symbols: | Pentatricopeptide repeat (PPR) superfamily protein | chr1:9158380-9159897 FORWARD LENGTH=505. PREDICTED: putative pentatricopeptide repeat-containing protein At1g26500 [Malus domestica]. Putative pentatricopeptide repeat-containing protein At1g26500 OS=Arabidopsis thaliana GN=At1g26500 PE=3 SV=1. tr|M5Y2L9|M5Y2L9_PRUPE Uncharacterized protein (Fragment) OS=Prunus persica …
						6	MD09G1267600	Chr09:34178922..34180838	AT2G36640.1 | Symbols: ATECP63, ECP63 | embryonic cell protein 63 | chr2:15357019-15358552 REVERSE LENGTH=448. Late embryogenesis abundant protein ECP63 OS=Arabidopsis thaliana GN=ECP63 PE=2 SV=1. PREDICTED: embryonic protein DC-8-like isoform X1 [Malus domestica]. tr|M5VPI6|M5VPI6_PRUPE Uncharacterized protein OS=Prunus persica GN=PRUPE_ppa004780mg PE=4 SV=1
Epicatechin	chr:16:3198969	16	3198969	3.20498e-12	0.545489	Candidate genes
						1	MD16G1045900	Chr16:3201316..3202570	AT4G15180.1 | Symbols: SDG2, ATXR3 | SET domain protein 2 | chr4:8651999-8662178 FORWARD LENGTH=2335. Histone-lysine N-methyltransferase ATXR3 OS=Arabidopsis thaliana GN=ATXR3 PE=2 SV=2. PREDICTED: LOW QUALITY PROTEIN: histone-lysine N-methyltransferase ATXR3-like [Pyrus x bretschneideri]. tr|M5WYN5|M5WYN5_PRUPE Uncharacterized protein OS=Prunus persica GN=PRUPE_ppa000055mg PE=4 SV=1
						2	MD16G1046000	Chr16:3204871..3208631	AT1G68640.1 | Symbols: PAN | bZIP transcription factor family protein | chr1:25769739-25772303 REVERSE LENGTH=452. PREDICTED: transcription factor HBP-1b(c38) [Malus domestica]. Transcription factor PERIANTHIA OS=Arabidopsis thaliana GN=PAN PE=1 SV=1. tr|M5Y7H4|M5Y7H4_PRUPE Uncharacterized protein OS=Prunus persica GN=PRUPE_ppa019842mg PE=4 SV=1
						3	MD16G1046100	Chr16:3209397..3209475	Solanum lycopersicum cultivar I-3 chromosome 5
						4	MD16G1046200	Chr16:3211379..3215454	AT1G25500.2 | Symbols: | Plasma-membrane choline transporter family protein | chr1:8955437-8957793 REVERSE LENGTH=488. CTL-like protein DDB_G0274487 OS=Dictyostelium discoideum GN=DDB_G0274487 PE=3 SV=1. PREDICTED: CTL-like protein DDB_G0274487 [Malus domestica]. tr|M5XRJ5|M5XRJ5_PRUPE Uncharacterized protein OS=Prunus persica GN=PRUPE_ppa004551mg PE=3 SV=1
						5	MD16G1046300	Chr16:3224513..3229096	AT1G25520.1 | Symbols: | Uncharacterized protein family (UPF0016) | chr1:8962324-8964173 FORWARD LENGTH=230. GDT1-like protein 4 OS=Arabidopsis thaliana GN=At1g25520 PE=2 SV=1. PREDICTED: GDT1-like protein 4 isoform X2 [Pyrus x bretschneideri]. tr|M5XGN1|M5XGN1_PRUPE Uncharacterized protein OS=Prunus persica GN=PRUPE_ppa010936mg PE=4 SV=1
						6	MD16G1046400	Chr16:3229375..3231742	AT1G68660.1 | Symbols: | Ribosomal protein L12/ ATP-dependent Clp protease adaptor protein ClpS family protein | chr1:25778058-25779083 REVERSE LENGTH=159. ATP-dependent Clp protease adapter protein CLPS1, chloroplastic OS=Arabidopsis thaliana GN=CPLS1 PE=1 SV=1. PREDICTED: ATP-dependent Clp protease adapter protein CLPS1, chloroplastic-like isoform X2 [Malus domestica]. tr|M5XMM2|M5XMM2_PRUPE Un…
						7	MD16G1046500	Chr16:3232699..3233224	40S ribosomal protein S3a OS=Cicer arietinum PE=2 SV=1. AT3G04840.1 | Symbols: | Ribosomal protein S3Ae | chr3:1329751-1331418 FORWARD LENGTH=262. PREDICTED: LOW QUALITY PROTEIN: 40S ribosomal protein S3a-like, partial [Malus domestica]. tr|M5Y710|M5Y710_PRUPE 40S ribosomal protein S3a OS=Prunus persica GN=PRUPE_ppa024854mg PE=3 SV=1
						8	MD16G1046600	Chr16:3233576..3237840	AT1G25530.1 | Symbols: | Transmembrane amino acid transporter family protein | chr1:8964827-8967391 REVERSE LENGTH=440. Lysine histidine transporter-like 6 OS=Arabidopsis thaliana GN=At1g25530 PE=2 SV=1. PREDICTED: lysine histidine transporter-like 6 [Malus domestica]. tr|M5XW13|M5XW13_PRUPE Uncharacterized protein OS=Prunus persica GN=PRUPE_ppa005790mg PE=4 SV=1
						9	MD16G1046700	Chr16:3239475..3240484	PREDICTED: Malus x domestica mediator of RNA polymerase II transcription subunit 25-like (LOC103431831), transcript variant X2, mRNA
						10	MD16G1046800	Chr16:3240515..3249120	AT1G25540.1 | Symbols: PFT1 | phytochrome and flowering time regulatory protein (PFT1) | chr1:8969392-8974446 REVERSE LENGTH=836. Mediator of RNA polymerase II transcription subunit 25 OS=Arabidopsis thaliana GN=MED25 PE=1 SV=1. PREDICTED: mediator of RNA polymerase II transcription subunit 25 isoform X1 [Pyrus x bretschneideri] &gt;gi|1079206037|ref|XP_018502991.1| PREDICTED: mediator of RNA pol…
						11	MD16G1046900	Chr16:3261159..3263912	AT1G29700.1 | Symbols: | Metallo-hydrolase/oxidoreductase superfamily protein | chr1:10385196-10386906 REVERSE LENGTH=350. PREDICTED: uncharacterized protein LOC103425433 isoform X1 [Malus domestica]. tr|M5Y1J2|M5Y1J2_PRUPE Uncharacterized protein (Fragment) OS=Prunus persica GN=PRUPE_ppa016117mg PE=4 SV=1
						12	MD16G1047000	Chr16:3265819..3266452	40S ribosomal protein S3a OS=Cicer arietinum PE=2 SV=1. AT3G04840.1 | Symbols: | Ribosomal protein S3Ae | chr3:1329751-1331418 FORWARD LENGTH=262. PREDICTED: LOW QUALITY PROTEIN: 40S ribosomal protein S3a-like [Malus domestica]. tr|A0A0A0L4P6|A0A0A0L4P6_CUCSA 40S ribosomal protein S3a OS=Cucumis sativus GN=Csa_3G146360 PE=3 SV=1
						13	MD16G1047100	Chr16:3266698..3269842	AT1G25530.1 | Symbols: | Transmembrane amino acid transporter family protein | chr1:8964827-8967391 REVERSE LENGTH=440. Lysine histidine transporter-like 6 OS=Arabidopsis thaliana GN=At1g25530 PE=2 SV=1. PREDICTED: lysine histidine transporter-like 6 [Malus domestica] &gt;gi|658064555|ref|XP_008368221.1| PREDICTED: lysine histidine transporter-like 6 [Malus domestica]. tr|M5XW13|M5XW13_PRUPE Unch…
						14	MD16G1047200	Chr16:3272501..3281132	AT1G25540.1 | Symbols: PFT1 | phytochrome and flowering time regulatory protein (PFT1) | chr1:8969392-8974446 REVERSE LENGTH=836. Mediator of RNA polymerase II transcription subunit 25 OS=Arabidopsis thaliana GN=MED25 PE=1 SV=1. PREDICTED: mediator of RNA polymerase II transcription subunit 25 isoform X2 [Pyrus x bretschneideri]. tr|V4TH60|V4TH60_9ROSI Uncharacterized protein OS=Citrus clementina…
						15	MD16G1047300	Chr16:3292076..3294467	AT1G25550.1 | Symbols: | myb-like transcription factor family protein | chr1:8976644-8977942 FORWARD LENGTH=344. PREDICTED: uncharacterized protein LOC103402722 [Malus domestica]. Transcription factor HHO3 OS=Arabidopsis thaliana GN=HHO3 PE=2 SV=1. tr|M5XS96|M5XS96_PRUPE Uncharacterized protein OS=Prunus persica GN=PRUPE_ppa007222mg PE=4 SV=1
Catechin	chr:16:3265222	16	3265222	1.86012e-08	0.525353	Candidate genes
						1	MD16G1047000	Chr16:3265819..3266452	40S ribosomal protein S3a OS=Cicer arietinum PE=2 SV=1. AT3G04840.1 | Symbols: | Ribosomal protein S3Ae | chr3:1329751-1331418 FORWARD LENGTH=262. PREDICTED: LOW QUALITY PROTEIN: 40S ribosomal protein S3a-like [Malus domestica]. tr|A0A0A0L4P6|A0A0A0L4P6_CUCSA 40S ribosomal protein S3a OS=Cucumis sativus GN=Csa_3G146360 PE=3 SV=1
						2	MD16G1047100	Chr16:3266698..3269842	AT1G25530.1 | Symbols: | Transmembrane amino acid transporter family protein | chr1:8964827-8967391 REVERSE LENGTH=440. Lysine histidine transporter-like 6 OS=Arabidopsis thaliana GN=At1g25530 PE=2 SV=1. PREDICTED: lysine histidine transporter-like 6 [Malus domestica] &gt;gi|658064555|ref|XP_008368221.1| PREDICTED: lysine histidine transporter-like 6 [Malus domestica]. tr|M5XW13|M5XW13_PRUPE Unch…
						3	MD16G1047200	Chr16:3272501..3281132	AT1G25540.1 | Symbols: PFT1 | phytochrome and flowering time regulatory protein (PFT1) | chr1:8969392-8974446 REVERSE LENGTH=836. Mediator of RNA polymerase II transcription subunit 25 OS=Arabidopsis thaliana GN=MED25 PE=1 SV=1. PREDICTED: mediator of RNA polymerase II transcription subunit 25 isoform X2 [Pyrus x bretschneideri]. tr|V4TH60|V4TH60_9ROSI Uncharacterized protein OS=Citrus clementina…
						4	MD16G1047300	Chr16:3292076..3294467	AT1G25550.1 | Symbols: | myb-like transcription factor family protein | chr1:8976644-8977942 FORWARD LENGTH=344. PREDICTED: uncharacterized protein LOC103402722 [Malus domestica]. Transcription factor HHO3 OS=Arabidopsis thaliana GN=HHO3 PE=2 SV=1. tr|M5XS96|M5XS96_PRUPE Uncharacterized protein OS=Prunus persica GN=PRUPE_ppa007222mg PE=4 SV=1
						5	MD16G1047400	Chr16:3303420..3305028	AT1G13290.1 | Symbols: DOT5, WIP6 | C2H2-like zinc finger protein | chr1:4550366-4551527 REVERSE LENGTH=302. PREDICTED: zinc finger protein WIP6-like [Malus domestica]. tr|M5Y9Y1|M5Y9Y1_PRUPE Uncharacterized protein (Fragment) OS=Prunus persica GN=PRUPE_ppa020013m2g PE=4 SV=1. Zinc finger protein WIP6 OS=Arabidopsis thaliana GN=WIP6 PE=2 SV=1
						6	MD16G1047500	Chr16:3312845..3314437	Allene oxide cyclase, chloroplastic OS=Oryza sativa subsp. japonica GN=AOC PE=1 SV=1. AT1G13280.1 | Symbols: AOC4 | allene oxide cyclase 4 | chr1:4547624-4548552 FORWARD LENGTH=254. PREDICTED: allene oxide cyclase 4, chloroplastic [Malus domestica]. tr|M5XG39|M5XG39_PRUPE Uncharacterized protein OS=Prunus persica GN=PRUPE_ppa010397mg PE=4 SV=1
						7	MD16G1047600	Chr16:3316458..3319736	AT1G13270.1 | Symbols: MAP1C, MAP1B | methionine aminopeptidase 1B | chr1:4544999-4547155 FORWARD LENGTH=369. Methionine aminopeptidase 1B, chloroplastic OS=Arabidopsis thaliana GN=MAP1B PE=2 SV=2. PREDICTED: methionine aminopeptidase 1B, chloroplastic [Malus domestica] &gt;gi|658009009|ref|XP_008339703.1| PREDICTED: methionine aminopeptidase 1B, chloroplastic [Malus domestica]. tr|M5XAZ6|M5XAZ6_…
						8	MD16G1047700	Chr16:3329564..3330772	AP2/ERF and B3 domain-containing transcription repressor TEM1 OS=Arabidopsis thaliana GN=TEM1 PE=1 SV=1. AT1G25560.1 | Symbols: TEM1, EDF1 | AP2/B3 transcription factor family protein | chr1:8981891-8982976 REVERSE LENGTH=361. PREDICTED: AP2/ERF and B3 domain-containing transcription factor RAV1 [Malus domestica]. tr|D5L120|D5L120_MALDO AP2 domain class transcription factor OS=Malus domestica GN=…
						9	MD16G1047800	Chr16:3342716..3347071	AT1G25570.1 | Symbols: | Di-glucose binding protein with Leucine-rich repeat domain | chr1:8992183-8995430 REVERSE LENGTH=628. PREDICTED: putative leucine-rich repeat receptor-like serine/threonine-protein kinase At2g14440 [Pyrus x bretschneideri]. Putative leucine-rich repeat receptor-like serine/threonine-protein kinase At2g14440 OS=Arabidopsis thaliana GN=At2g14440 PE=3 SV=1. tr|M5XCL7|M5XCL7_…
						10	MD16G1047900	Chr16:3348767..3348878	Malus x domestica clone Florina BAC 36I17, complete sequence
						11	MD16G1048000	Chr16:3349511..3350417	PREDICTED: Malus x domestica flocculation protein FLO11-like (LOC103403248), mRNA
						12	MD16G1048100	Chr16:3360420..3361493	AT1G13250.1 | Symbols: GATL3 | galacturonosyltransferase-like 3 | chr1:4528965-4530002 REVERSE LENGTH=345. PREDICTED: probable galacturonosyltransferase-like 3 [Malus domestica]. Probable galacturonosyltransferase-like 3 OS=Arabidopsis thaliana GN=GATL3 PE=2 SV=1. tr|M5XB94|M5XB94_PRUPE Hexosyltransferase OS=Prunus persica GN=PRUPE_ppa007794mg PE=3 SV=1
	chr:10:20867758	10	20867758	3.88485e-07	0.619222	Candidate genes
						1	MD10G1128200	Chr10:20892235..20892510	AT3G12770.1 | Symbols: MEF22 | mitochondrial editing factor 22 | chr3:4057027-4059193 REVERSE LENGTH=694. Pentatricopeptide repeat-containing protein At3g12770 OS=Arabidopsis thaliana GN=PCMP-H43 PE=2 SV=1. PREDICTED: pentatricopeptide repeat-containing protein At3g12770-like [Malus domestica]. tr|M5WZC4|M5WZC4_PRUPE Uncharacterized protein OS=Prunus persica GN=PRUPE_ppa026585mg PE=4 SV=1
						2	MD10G1128300	Chr10:20902181..20902708	PREDICTED: uncharacterized protein LOC108865972 [Pyrus x bretschneideri]. tr|M5VHF3|M5VHF3_PRUPE Uncharacterized protein (Fragment) OS=Prunus persica GN=PRUPE_ppa022032mg PE=4 SV=1
						3	MD10G1128400	Chr10:20907371..20907937	PREDICTED: TMV resistance protein N-like [Pyrus x bretschneideri]. tr|A0A1R3L530|A0A1R3L530_PRUPE Uncharacterized protein OS=Prunus persica GN=PRUPE_I001800 PE=4 SV=1
						4	MD10G1128500	Chr10:20908587..20909333	AT4G12010.1 | Symbols: | Disease resistance protein (TIR-NBS-LRR class) family | chr4:7197325-7201393 REVERSE LENGTH=1219. Disease resistance protein RRS1 OS=Arabidopsis thaliana GN=RRS1 PE=2 SV=1. PREDICTED: TMV resistance protein N-like [Malus domestica]. tr|M5X609|M5X609_PRUPE Uncharacterized protein OS=Prunus persica GN=PRUPE_ppa015427mg PE=4 SV=1
						5	MD10G1128600	Chr10:20911816..20914727	AT4G12010.1 | Symbols: | Disease resistance protein (TIR-NBS-LRR class) family | chr4:7197325-7201393 REVERSE LENGTH=1219. PREDICTED: TMV resistance protein N-like [Pyrus x bretschneideri]. TMV resistance protein N OS=Nicotiana glutinosa GN=N PE=1 SV=1. tr|M5X609|M5X609_PRUPE Uncharacterized protein OS=Prunus persica GN=PRUPE_ppa015427mg PE=4 SV=1
						6	MD10G1128700	Chr10:20914795..20915539	AT5G41540.1 | Symbols: | Disease resistance protein (TIR-NBS-LRR class) family | chr5:16612659-16616063 REVERSE LENGTH=1038. PREDICTED: TMV resistance protein N-like [Pyrus x bretschneideri]. TMV resistance protein N OS=Nicotiana glutinosa GN=N PE=1 SV=1. tr|M5WIP0|M5WIP0_PRUPE Uncharacterized protein OS=Prunus persica GN=PRUPE_ppa020926mg PE=4 SV=1
						7	MD10G1128800	Chr10:20936988..20937439	AT4G35230.1 | Symbols: BSK1 | BR-signaling kinase 1 | chr4:16755325-16758041 REVERSE LENGTH=512. PREDICTED: probable serine/threonine-protein kinase At4g35230 [Malus domestica]. Probable serine/threonine-protein kinase At4g35230 OS=Arabidopsis thaliana GN=At4g35230 PE=1 SV=1. tr|M5VIV2|M5VIV2_PRUPE Uncharacterized protein OS=Prunus persica GN=PRUPE_ppa004587mg PE=4 SV=1
						8	MD10G1128900	Chr10:20940544..20942412	AT4G35130.1 | Symbols: | Tetratricopeptide repeat (TPR)-like superfamily protein | chr4:16721084-16723498 REVERSE LENGTH=804. Pentatricopeptide repeat-containing protein At4g35130, chloroplastic OS=Arabidopsis thaliana GN=PCMP-H27 PE=3 SV=1. PREDICTED: pentatricopeptide repeat-containing protein At4g35130, chloroplastic [Malus domestica]. tr|M5VHF7|M5VHF7_PRUPE Uncharacterized protein OS=Prunus p…
						9	MD10G1129000	Chr10:20964255..20964332	Linum usitatissimum chromosome Lu1
Procyanidin B1	chr:16:3255715	16	3255715	2.74497e-06		Candidate genes
						1	MD16G1046900	Chr16:3261159..3263912	AT1G29700.1 | Symbols: | Metallo-hydrolase/oxidoreductase superfamily protein | chr1:10385196-10386906 REVERSE LENGTH=350. PREDICTED: uncharacterized protein LOC103425433 isoform X1 [Malus domestica]. tr|M5Y1J2|M5Y1J2_PRUPE Uncharacterized protein (Fragment) OS=Prunus persica GN=PRUPE_ppa016117mg PE=4 SV=1
						2	MD16G1047000	Chr16:3265819..3266452	40S ribosomal protein S3a OS=Cicer arietinum PE=2 SV=1. AT3G04840.1 | Symbols: | Ribosomal protein S3Ae | chr3:1329751-1331418 FORWARD LENGTH=262. PREDICTED: LOW QUALITY PROTEIN: 40S ribosomal protein S3a-like [Malus domestica]. tr|A0A0A0L4P6|A0A0A0L4P6_CUCSA 40S ribosomal protein S3a OS=Cucumis sativus GN=Csa_3G146360 PE=3 SV=1
						3	MD16G1047100	Chr16:3266698..3269842	AT1G25530.1 | Symbols: | Transmembrane amino acid transporter family protein | chr1:8964827-8967391 REVERSE LENGTH=440. Lysine histidine transporter-like 6 OS=Arabidopsis thaliana GN=At1g25530 PE=2 SV=1. PREDICTED: lysine histidine transporter-like 6 [Malus domestica] &gt;gi|658064555|ref|XP_008368221.1| PREDICTED: lysine histidine transporter-like 6 [Malus domestica]. tr|M5XW13|M5XW13_PRUPE Unch…
						4	MD16G1047200	Chr16:3272501..3281132	AT1G25540.1 | Symbols: PFT1 | phytochrome and flowering time regulatory protein (PFT1) | chr1:8969392-8974446 REVERSE LENGTH=836. Mediator of RNA polymerase II transcription subunit 25 OS=Arabidopsis thaliana GN=MED25 PE=1 SV=1. PREDICTED: mediator of RNA polymerase II transcription subunit 25 isoform X2 [Pyrus x bretschneideri]. tr|V4TH60|V4TH60_9ROSI Uncharacterized protein OS=Citrus clementina…
						5	MD16G1047300	Chr16:3292076..3294467	AT1G25550.1 | Symbols: | myb-like transcription factor family protein | chr1:8976644-8977942 FORWARD LENGTH=344. PREDICTED: uncharacterized protein LOC103402722 [Malus domestica]. Transcription factor HHO3 OS=Arabidopsis thaliana GN=HHO3 PE=2 SV=1. tr|M5XS96|M5XS96_PRUPE Uncharacterized protein OS=Prunus persica GN=PRUPE_ppa007222mg PE=4 SV=1
						6	MD16G1047400	Chr16:3303420..3305028	AT1G13290.1 | Symbols: DOT5, WIP6 | C2H2-like zinc finger protein | chr1:4550366-4551527 REVERSE LENGTH=302. PREDICTED: zinc finger protein WIP6-like [Malus domestica]. tr|M5Y9Y1|M5Y9Y1_PRUPE Uncharacterized protein (Fragment) OS=Prunus persica GN=PRUPE_ppa020013m2g PE=4 SV=1. Zinc finger protein WIP6 OS=Arabidopsis thaliana GN=WIP6 PE=2 SV=1
						7	MD16G1047500	Chr16:3312845..3314437	Allene oxide cyclase, chloroplastic OS=Oryza sativa subsp. japonica GN=AOC PE=1 SV=1. AT1G13280.1 | Symbols: AOC4 | allene oxide cyclase 4 | chr1:4547624-4548552 FORWARD LENGTH=254. PREDICTED: allene oxide cyclase 4, chloroplastic [Malus domestica]. tr|M5XG39|M5XG39_PRUPE Uncharacterized protein OS=Prunus persica GN=PRUPE_ppa010397mg PE=4 SV=1
						8	MD16G1047600	Chr16:3316458..3319736	AT1G13270.1 | Symbols: MAP1C, MAP1B | methionine aminopeptidase 1B | chr1:4544999-4547155 FORWARD LENGTH=369. Methionine aminopeptidase 1B, chloroplastic OS=Arabidopsis thaliana GN=MAP1B PE=2 SV=2. PREDICTED: methionine aminopeptidase 1B, chloroplastic [Malus domestica] &gt;gi|658009009|ref|XP_008339703.1| PREDICTED: methionine aminopeptidase 1B, chloroplastic [Malus domestica]. tr|M5XAZ6|M5XAZ6_…
						9	MD16G1047700	Chr16:3329564..3330772	AP2/ERF and B3 domain-containing transcription repressor TEM1 OS=Arabidopsis thaliana GN=TEM1 PE=1 SV=1. AT1G25560.1 | Symbols: TEM1, EDF1 | AP2/B3 transcription factor family protein | chr1:8981891-8982976 REVERSE LENGTH=361. PREDICTED: AP2/ERF and B3 domain-containing transcription factor RAV1 [Malus domestica]. tr|D5L120|D5L120_MALDO AP2 domain class transcription factor OS=Malus domestica GN=…
						10	MD16G1047800	Chr16:3342716..3347071	AT1G25570.1 | Symbols: | Di-glucose binding protein with Leucine-rich repeat domain | chr1:8992183-8995430 REVERSE LENGTH=628. PREDICTED: putative leucine-rich repeat receptor-like serine/threonine-protein kinase At2g14440 [Pyrus x bretschneideri]. Putative leucine-rich repeat receptor-like serine/threonine-protein kinase At2g14440 OS=Arabidopsis thaliana GN=At2g14440 PE=3 SV=1. tr|M5XCL7|M5XCL7_…
						11	MD16G1047900	Chr16:3348767..3348878	Malus x domestica clone Florina BAC 36I17, complete sequence
						12	MD16G1048000	Chr16:3349511..3350417	PREDICTED: Malus x domestica flocculation protein FLO11-like (LOC103403248), mRNA
Procyanidin B2	chr:16:3198969	16	3198969	5.23495e-09	0.411035	Candidate genes
						1	MD16G1045900	Chr16:3201316..3202570	AT4G15180.1 | Symbols: SDG2, ATXR3 | SET domain protein 2 | chr4:8651999-8662178 FORWARD LENGTH=2335. Histone-lysine N-methyltransferase ATXR3 OS=Arabidopsis thaliana GN=ATXR3 PE=2 SV=2. PREDICTED: LOW QUALITY PROTEIN: histone-lysine N-methyltransferase ATXR3-like [Pyrus x bretschneideri]. tr|M5WYN5|M5WYN5_PRUPE Uncharacterized protein OS=Prunus persica GN=PRUPE_ppa000055mg PE=4 SV=1
						2	MD16G1046000	Chr16:3204871..3208631	AT1G68640.1 | Symbols: PAN | bZIP transcription factor family protein | chr1:25769739-25772303 REVERSE LENGTH=452. PREDICTED: transcription factor HBP-1b(c38) [Malus domestica]. Transcription factor PERIANTHIA OS=Arabidopsis thaliana GN=PAN PE=1 SV=1. tr|M5Y7H4|M5Y7H4_PRUPE Uncharacterized protein OS=Prunus persica GN=PRUPE_ppa019842mg PE=4 SV=1
						3	MD16G1046100	Chr16:3209397..3209475	Solanum lycopersicum cultivar I-3 chromosome 5
						4	MD16G1046200	Chr16:3211379..3215454	AT1G25500.2 | Symbols: | Plasma-membrane choline transporter family protein | chr1:8955437-8957793 REVERSE LENGTH=488. CTL-like protein DDB_G0274487 OS=Dictyostelium discoideum GN=DDB_G0274487 PE=3 SV=1. PREDICTED: CTL-like protein DDB_G0274487 [Malus domestica]. tr|M5XRJ5|M5XRJ5_PRUPE Uncharacterized protein OS=Prunus persica GN=PRUPE_ppa004551mg PE=3 SV=1
						5	MD16G1046300	Chr16:3224513..3229096	AT1G25520.1 | Symbols: | Uncharacterized protein family (UPF0016) | chr1:8962324-8964173 FORWARD LENGTH=230. GDT1-like protein 4 OS=Arabidopsis thaliana GN=At1g25520 PE=2 SV=1. PREDICTED: GDT1-like protein 4 isoform X2 [Pyrus x bretschneideri]. tr|M5XGN1|M5XGN1_PRUPE Uncharacterized protein OS=Prunus persica GN=PRUPE_ppa010936mg PE=4 SV=1
						6	MD16G1046400	Chr16:3229375..3231742	AT1G68660.1 | Symbols: | Ribosomal protein L12/ ATP-dependent Clp protease adaptor protein ClpS family protein | chr1:25778058-25779083 REVERSE LENGTH=159. ATP-dependent Clp protease adapter protein CLPS1, chloroplastic OS=Arabidopsis thaliana GN=CPLS1 PE=1 SV=1. PREDICTED: ATP-dependent Clp protease adapter protein CLPS1, chloroplastic-like isoform X2 [Malus domestica]. tr|M5XMM2|M5XMM2_PRUPE Un…
						7	MD16G1046500	Chr16:3232699..3233224	40S ribosomal protein S3a OS=Cicer arietinum PE=2 SV=1. AT3G04840.1 | Symbols: | Ribosomal protein S3Ae | chr3:1329751-1331418 FORWARD LENGTH=262. PREDICTED: LOW QUALITY PROTEIN: 40S ribosomal protein S3a-like, partial [Malus domestica]. tr|M5Y710|M5Y710_PRUPE 40S ribosomal protein S3a OS=Prunus persica GN=PRUPE_ppa024854mg PE=3 SV=1
						8	MD16G1046600	Chr16:3233576..3237840	AT1G25530.1 | Symbols: | Transmembrane amino acid transporter family protein | chr1:8964827-8967391 REVERSE LENGTH=440. Lysine histidine transporter-like 6 OS=Arabidopsis thaliana GN=At1g25530 PE=2 SV=1. PREDICTED: lysine histidine transporter-like 6 [Malus domestica]. tr|M5XW13|M5XW13_PRUPE Uncharacterized protein OS=Prunus persica GN=PRUPE_ppa005790mg PE=4 SV=1
						9	MD16G1046700	Chr16:3239475..3240484	PREDICTED: Malus x domestica mediator of RNA polymerase II transcription subunit 25-like (LOC103431831), transcript variant X2, mRNA
						10	MD16G1046800	Chr16:3240515..3249120	AT1G25540.1 | Symbols: PFT1 | phytochrome and flowering time regulatory protein (PFT1) | chr1:8969392-8974446 REVERSE LENGTH=836. Mediator of RNA polymerase II transcription subunit 25 OS=Arabidopsis thaliana GN=MED25 PE=1 SV=1. PREDICTED: mediator of RNA polymerase II transcription subunit 25 isoform X1 [Pyrus x bretschneideri] &gt;gi|1079206037|ref|XP_018502991.1| PREDICTED: mediator of RNA pol…
						11	MD16G1046900	Chr16:3261159..3263912	AT1G29700.1 | Symbols: | Metallo-hydrolase/oxidoreductase superfamily protein | chr1:10385196-10386906 REVERSE LENGTH=350. PREDICTED: uncharacterized protein LOC103425433 isoform X1 [Malus domestica]. tr|M5Y1J2|M5Y1J2_PRUPE Uncharacterized protein (Fragment) OS=Prunus persica GN=PRUPE_ppa016117mg PE=4 SV=1
						12	MD16G1047000	Chr16:3265819..3266452	40S ribosomal protein S3a OS=Cicer arietinum PE=2 SV=1. AT3G04840.1 | Symbols: | Ribosomal protein S3Ae | chr3:1329751-1331418 FORWARD LENGTH=262. PREDICTED: LOW QUALITY PROTEIN: 40S ribosomal protein S3a-like [Malus domestica]. tr|A0A0A0L4P6|A0A0A0L4P6_CUCSA 40S ribosomal protein S3a OS=Cucumis sativus GN=Csa_3G146360 PE=3 SV=1
						13	MD16G1047100	Chr16:3266698..3269842	AT1G25530.1 | Symbols: | Transmembrane amino acid transporter family protein | chr1:8964827-8967391 REVERSE LENGTH=440. Lysine histidine transporter-like 6 OS=Arabidopsis thaliana GN=At1g25530 PE=2 SV=1. PREDICTED: lysine histidine transporter-like 6 [Malus domestica] &gt;gi|658064555|ref|XP_008368221.1| PREDICTED: lysine histidine transporter-like 6 [Malus domestica]. tr|M5XW13|M5XW13_PRUPE Unch…
						14	MD16G1047200	Chr16:3272501..3281132	AT1G25540.1 | Symbols: PFT1 | phytochrome and flowering time regulatory protein (PFT1) | chr1:8969392-8974446 REVERSE LENGTH=836. Mediator of RNA polymerase II transcription subunit 25 OS=Arabidopsis thaliana GN=MED25 PE=1 SV=1. PREDICTED: mediator of RNA polymerase II transcription subunit 25 isoform X2 [Pyrus x bretschneideri]. tr|V4TH60|V4TH60_9ROSI Uncharacterized protein OS=Citrus clementina…
						15	MD16G1047300	Chr16:3292076..3294467	AT1G25550.1 | Symbols: | myb-like transcription factor family protein | chr1:8976644-8977942 FORWARD LENGTH=344. PREDICTED: uncharacterized protein LOC103402722 [Malus domestica]. Transcription factor HHO3 OS=Arabidopsis thaliana GN=HHO3 PE=2 SV=1. tr|M5XS96|M5XS96_PRUPE Uncharacterized protein OS=Prunus persica GN=PRUPE_ppa007222mg PE=4 SV=1
Procyanidin C1	chr:16:3198969	16	3198969	1.78307e-10	0.580456	Candidate genes
						1	MD16G1045900	Chr16:3201316..3202570	AT4G15180.1 | Symbols: SDG2, ATXR3 | SET domain protein 2 | chr4:8651999-8662178 FORWARD LENGTH=2335. Histone-lysine N-methyltransferase ATXR3 OS=Arabidopsis thaliana GN=ATXR3 PE=2 SV=2. PREDICTED: LOW QUALITY PROTEIN: histone-lysine N-methyltransferase ATXR3-like [Pyrus x bretschneideri]. tr|M5WYN5|M5WYN5_PRUPE Uncharacterized protein OS=Prunus persica GN=PRUPE_ppa000055mg PE=4 SV=1
						2	MD16G1046000	Chr16:3204871..3208631	AT1G68640.1 | Symbols: PAN | bZIP transcription factor family protein | chr1:25769739-25772303 REVERSE LENGTH=452. PREDICTED: transcription factor HBP-1b(c38) [Malus domestica]. Transcription factor PERIANTHIA OS=Arabidopsis thaliana GN=PAN PE=1 SV=1. tr|M5Y7H4|M5Y7H4_PRUPE Uncharacterized protein OS=Prunus persica GN=PRUPE_ppa019842mg PE=4 SV=1
						3	MD16G1046100	Chr16:3209397..3209475	Solanum lycopersicum cultivar I-3 chromosome 5
						4	MD16G1046200	Chr16:3211379..3215454	AT1G25500.2 | Symbols: | Plasma-membrane choline transporter family protein | chr1:8955437-8957793 REVERSE LENGTH=488. CTL-like protein DDB_G0274487 OS=Dictyostelium discoideum GN=DDB_G0274487 PE=3 SV=1. PREDICTED: CTL-like protein DDB_G0274487 [Malus domestica]. tr|M5XRJ5|M5XRJ5_PRUPE Uncharacterized protein OS=Prunus persica GN=PRUPE_ppa004551mg PE=3 SV=1
						5	MD16G1046300	Chr16:3224513..3229096	AT1G25520.1 | Symbols: | Uncharacterized protein family (UPF0016) | chr1:8962324-8964173 FORWARD LENGTH=230. GDT1-like protein 4 OS=Arabidopsis thaliana GN=At1g25520 PE=2 SV=1. PREDICTED: GDT1-like protein 4 isoform X2 [Pyrus x bretschneideri]. tr|M5XGN1|M5XGN1_PRUPE Uncharacterized protein OS=Prunus persica GN=PRUPE_ppa010936mg PE=4 SV=1
						6	MD16G1046400	Chr16:3229375..3231742	AT1G68660.1 | Symbols: | Ribosomal protein L12/ ATP-dependent Clp protease adaptor protein ClpS family protein | chr1:25778058-25779083 REVERSE LENGTH=159. ATP-dependent Clp protease adapter protein CLPS1, chloroplastic OS=Arabidopsis thaliana GN=CPLS1 PE=1 SV=1. PREDICTED: ATP-dependent Clp protease adapter protein CLPS1, chloroplastic-like isoform X2 [Malus domestica]. tr|M5XMM2|M5XMM2_PRUPE Un…
						7	MD16G1046500	Chr16:3232699..3233224	40S ribosomal protein S3a OS=Cicer arietinum PE=2 SV=1. AT3G04840.1 | Symbols: | Ribosomal protein S3Ae | chr3:1329751-1331418 FORWARD LENGTH=262. PREDICTED: LOW QUALITY PROTEIN: 40S ribosomal protein S3a-like, partial [Malus domestica]. tr|M5Y710|M5Y710_PRUPE 40S ribosomal protein S3a OS=Prunus persica GN=PRUPE_ppa024854mg PE=3 SV=1
						8	MD16G1046600	Chr16:3233576..3237840	AT1G25530.1 | Symbols: | Transmembrane amino acid transporter family protein | chr1:8964827-8967391 REVERSE LENGTH=440. Lysine histidine transporter-like 6 OS=Arabidopsis thaliana GN=At1g25530 PE=2 SV=1. PREDICTED: lysine histidine transporter-like 6 [Malus domestica]. tr|M5XW13|M5XW13_PRUPE Uncharacterized protein OS=Prunus persica GN=PRUPE_ppa005790mg PE=4 SV=1
						9	MD16G1046700	Chr16:3239475..3240484	PREDICTED: Malus x domestica mediator of RNA polymerase II transcription subunit 25-like (LOC103431831), transcript variant X2, mRNA
						10	MD16G1046800	Chr16:3240515..3249120	AT1G25540.1 | Symbols: PFT1 | phytochrome and flowering time regulatory protein (PFT1) | chr1:8969392-8974446 REVERSE LENGTH=836. Mediator of RNA polymerase II transcription subunit 25 OS=Arabidopsis thaliana GN=MED25 PE=1 SV=1. PREDICTED: mediator of RNA polymerase II transcription subunit 25 isoform X1 [Pyrus x bretschneideri] &gt;gi|1079206037|ref|XP_018502991.1| PREDICTED: mediator of RNA pol…
						11	MD16G1046900	Chr16:3261159..3263912	AT1G29700.1 | Symbols: | Metallo-hydrolase/oxidoreductase superfamily protein | chr1:10385196-10386906 REVERSE LENGTH=350. PREDICTED: uncharacterized protein LOC103425433 isoform X1 [Malus domestica]. tr|M5Y1J2|M5Y1J2_PRUPE Uncharacterized protein (Fragment) OS=Prunus persica GN=PRUPE_ppa016117mg PE=4 SV=1
						12	MD16G1047000	Chr16:3265819..3266452	40S ribosomal protein S3a OS=Cicer arietinum PE=2 SV=1. AT3G04840.1 | Symbols: | Ribosomal protein S3Ae | chr3:1329751-1331418 FORWARD LENGTH=262. PREDICTED: LOW QUALITY PROTEIN: 40S ribosomal protein S3a-like [Malus domestica]. tr|A0A0A0L4P6|A0A0A0L4P6_CUCSA 40S ribosomal protein S3a OS=Cucumis sativus GN=Csa_3G146360 PE=3 SV=1
						13	MD16G1047100	Chr16:3266698..3269842	AT1G25530.1 | Symbols: | Transmembrane amino acid transporter family protein | chr1:8964827-8967391 REVERSE LENGTH=440. Lysine histidine transporter-like 6 OS=Arabidopsis thaliana GN=At1g25530 PE=2 SV=1. PREDICTED: lysine histidine transporter-like 6 [Malus domestica] &gt;gi|658064555|ref|XP_008368221.1| PREDICTED: lysine histidine transporter-like 6 [Malus domestica]. tr|M5XW13|M5XW13_PRUPE Unch…
						14	MD16G1047200	Chr16:3272501..3281132	AT1G25540.1 | Symbols: PFT1 | phytochrome and flowering time regulatory protein (PFT1) | chr1:8969392-8974446 REVERSE LENGTH=836. Mediator of RNA polymerase II transcription subunit 25 OS=Arabidopsis thaliana GN=MED25 PE=1 SV=1. PREDICTED: mediator of RNA polymerase II transcription subunit 25 isoform X2 [Pyrus x bretschneideri]. tr|V4TH60|V4TH60_9ROSI Uncharacterized protein OS=Citrus clementina…
						15	MD16G1047300	Chr16:3292076..3294467	AT1G25550.1 | Symbols: | myb-like transcription factor family protein | chr1:8976644-8977942 FORWARD LENGTH=344. PREDICTED: uncharacterized protein LOC103402722 [Malus domestica]. Transcription factor HHO3 OS=Arabidopsis thaliana GN=HHO3 PE=2 SV=1. tr|M5XS96|M5XS96_PRUPE Uncharacterized protein OS=Prunus persica GN=PRUPE_ppa007222mg PE=4 SV=1
Quercitrin (log)	chr:1:24782488	1	24782488	1.24328e-07	0.545624	Candidate genes
						1	MD01G1138200	Chr01:24787207..24787325	No results found
						2	MD01G1138300	Chr01:24787542..24787657	Triticum aestivum clone TVUL082 5S ribosomal RNA and non-transcribed spacer intergenic spacer, partial sequence
						3	MD01G1138400	Chr01:24787862..24787974	No results found
						4	MD01G1138500	Chr01:24798526..24799494	AT3G55560.1 | Symbols: AGF2, AHL15 | AT-hook protein of GA feedback 2 | chr3:20604904-20605836 REVERSE LENGTH=310. AT-hook motif nuclear-localized protein 15 OS=Arabidopsis thaliana GN=AHL15 PE=2 SV=1. PREDICTED: AT-hook motif nuclear-localized protein 15 [Malus domestica]. tr|M5XDF2|M5XDF2_PRUPE Uncharacterized protein OS=Prunus persica GN=PRUPE_ppa008610mg PE=4 SV=1
						5	MD01G1138600	Chr01:24824058..24829565	ARF guanine-nucleotide exchange factor GNOM OS=Arabidopsis thaliana GN=GN PE=1 SV=1. AT1G13980.2 | Symbols: GN | sec7 domain-containing protein | chr1:4789587-4794397 FORWARD LENGTH=1451. PREDICTED: ARF guanine-nucleotide exchange factor GNOM-like [Malus domestica]. tr|M5X3L2|M5X3L2_PRUPE Uncharacterized protein OS=Prunus persica GN=PRUPE_ppa000200mg PE=4 SV=1
						6	MD01G1138700	Chr01:24831168..24836738	ARF guanine-nucleotide exchange factor GNOM OS=Arabidopsis thaliana GN=GN PE=1 SV=1. AT1G13980.2 | Symbols: GN | sec7 domain-containing protein | chr1:4789587-4794397 FORWARD LENGTH=1451. PREDICTED: ARF guanine-nucleotide exchange factor GNOM-like [Pyrus x bretschneideri] &gt;gi|694318688|ref|XP_009343829.1| PREDICTED: ARF guanine-nucleotide exchange factor GNOM-like [Pyrus x bretschneideri]. tr|…
						7	MD01G1138800	Chr01:24839160..24841296	AT2G44920.2 | Symbols: | Tetratricopeptide repeat (TPR)-like superfamily protein | chr2:18524419-18526502 FORWARD LENGTH=224. PREDICTED: thylakoid lumenal 15 kDa protein 1, chloroplastic [Pyrus x bretschneideri]. Thylakoid lumenal 15 kDa protein 1, chloroplastic OS=Arabidopsis thaliana GN=At2g44920 PE=1 SV=2. tr|A0A0D2TEA0|A0A0D2TEA0_GOSRA Uncharacterized protein OS=Gossypium raimondii GN=B456_01…
						8	MD01G1138900	Chr01:24842195..24846590	AT2G37730.1 | Symbols: | Protein of unknown function (DUF604) | chr2:15822186-15824538 REVERSE LENGTH=532. PREDICTED: uncharacterized protein LOC103406357 [Malus domestica] &gt;gi|658037130|ref|XP_008354126.1| PREDICTED: uncharacterized protein LOC103417744 [Malus domestica]. tr|M5WZB3|M5WZB3_PRUPE Uncharacterized protein OS=Prunus persica GN=PRUPE_ppa005096mg PE=4 SV=1
						9	MD01G1139000	Chr01:24862776..24863774	AT5G06070.1 | Symbols: RBE, RAB | C2H2 and C2HC zinc fingers superfamily protein | chr5:1828426-1829106 REVERSE LENGTH=226. Probable transcriptional regulator RABBIT EARS OS=Arabidopsis thaliana GN=RBE PE=2 SV=2. transcriptional regulator superman [Malus domestica]. tr|F6KKG4|F6KKG4_MALDO Transcriptional regulator superman OS=Malus domestica GN=SUP1a PE=2 SV=1
						10	MD01G1139100	Chr01:24878823..24882032	AT5G06060.1 | Symbols: | NAD(P)-binding Rossmann-fold superfamily protein | chr5:1824066-1825833 REVERSE LENGTH=264. PREDICTED: tropinone reductase homolog At5g06060-like [Pyrus x bretschneideri]. tr|M5XLT4|M5XLT4_PRUPE Uncharacterized protein OS=Prunus persica GN=PRUPE_ppa009941mg PE=4 SV=1. Tropinone reductase homolog At5g06060 OS=Arabidopsis thaliana GN=At5g06060 PE=2 SV=1
Isoquercetin (log)	No significant results
Rutin (log)	chr:5:44871919	5	44871919	2.06774e-07	0.44294	Candidate genes
						1	MD05G1321600	Chr05:44914120..44917254	Alpha-galactosidase 2 OS=Arabidopsis thaliana GN=AGAL2 PE=1 SV=1. AT5G08370.2 | Symbols: AtAGAL2, AGAL2 | alpha-galactosidase 2 | chr5:2691116-2693441 REVERSE LENGTH=370. PREDICTED: alpha-galactosidase-like isoform X2 [Pyrus x bretschneideri]. tr|M5WH74|M5WH74_PRUPE Alpha-galactosidase OS=Prunus persica GN=PRUPE_ppa007136mg PE=3 SV=1
						2	MD05G1321700	Chr05:44925220..44928225	Alpha-galactosidase 2 OS=Arabidopsis thaliana GN=AGAL2 PE=1 SV=1. AT5G08370.1 | Symbols: AtAGAL2, AGAL2 | alpha-galactosidase 2 | chr5:2691116-2693441 REVERSE LENGTH=396. PREDICTED: alpha-galactosidase [Malus domestica] >gi|658040780|ref|XP_008355997.1| PREDICTED: alpha-galactosidase-like isoform X3 [Malus domestica]. tr|M5WH74|M5WH74_PRUPE Alpha-galactosidase OS=Prunus persica GN=PRUPE_ppa007136…
						3	MD05G1321800	Chr05:44931475..44932720	AT1G61110.1 | Symbols: anac025, NAC025 | NAC domain containing protein 25 | chr1:22516730-22518055 FORWARD LENGTH=323. NAC transcription factor 25-like [Malus domestica] >gi|302399021|gb|ADL36805.1| NAC domain class transcription factor [Malus domestica]. NAC transcription factor 25 OS=Arabidopsis thaliana GN=NAC025 PE=2 SV=1. tr|D9ZJA2|D9ZJA2_MALDO NAC domain class transcription factor OS=Malus …
						4	MD05G1321900	Chr05:44932722..44933541	NAC transcription factor 25-like [Malus domestica] >gi|302399021|gb|ADL36805.1| NAC domain class transcription factor [Malus domestica]. tr|D9ZJA2|D9ZJA2_MALDO NAC domain class transcription factor OS=Malus domestica GN=NAC3 PE=2 SV=1
						5	MD05G1322000	Chr05:44937689..44941780	AT1G11080.2 | Symbols: scpl31 | serine carboxypeptidase-like 31 | chr1:3694809-3697759 REVERSE LENGTH=495. PREDICTED: serine carboxypeptidase-like 31 [Malus domestica]. Serine carboxypeptidase-like 31 OS=Arabidopsis thaliana GN=SCPL31 PE=2 SV=2. tr|M5WHT5|M5WHT5_PRUPE Carboxypeptidase OS=Prunus persica GN=PRUPE_ppa005035mg PE=3 SV=1
						6	MD05G1322100	Chr05:44952957..44953682	AT1G11090.1 | Symbols: | alpha/beta-Hydrolases superfamily protein | chr1:3702655-3703629 FORWARD LENGTH=324. Caffeoylshikimate esterase OS=Arabidopsis thaliana GN=CSE PE=1 SV=1. PREDICTED: LOW QUALITY PROTEIN: caffeoylshikimate esterase [Malus domestica]. tr|M5X0Z5|M5X0Z5_PRUPE Uncharacterized protein OS=Prunus persica GN=PRUPE_ppa008252mg PE=4 SV=1
						7	MD05G1322200	Chr05:44953958..44962448	AT1G61140.1 | Symbols: EDA16 | SNF2 domain-containing protein / helicase domain-containing protein / zinc finger protein-related | chr1:22535038-22540610 REVERSE LENGTH=1280. Helicase-like transcription factor CHR28 OS=Arabidopsis thaliana GN=CHR28 PE=1 SV=1. PREDICTED: helicase-like transcription factor CHR28 isoform X2 [Malus domestica]. tr|W9T2P6|W9T2P6_9ROSA SMARCA3-like protein 2 OS=Morus no…
						8	MD05G1322300	Chr05:44966233..44969515	AT1G61150.1 | Symbols: | LisH and RanBPM domains containing protein | chr1:22542928-22544355 FORWARD LENGTH=243. Glucose-induced degradation protein 8 homolog OS=Dictyostelium discoideum GN=DDB_G0279265 PE=3 SV=2. PREDICTED: glucose-induced degradation protein 8 homolog isoform X2 [Pyrus x bretschneideri]. tr|A0A067GKH3|A0A067GKH3_CITSI Uncharacterized protein OS=Citrus sinensis GN=CISIN_1g026151…
						9	MD05G1322400	Chr05:44969761..44970066	hypothetical protein PRUPE_4G040400 [Prunus persica] >gi|1139776130|gb|ONI10317.1| hypothetical protein PRUPE_4G040400 [Prunus persica]. tr|M5WKE2|M5WKE2_PRUPE Uncharacterized protein OS=Prunus persica GN=PRUPE_ppa015232mg PE=4 SV=1
Avicularin	No significant results
Phloridzin (log)	chr:16:18329429	16	18329429	9.96178e-08	0.458181	Candidate genes
						1	MD16G1201900	Chr16:18379392..18379742	PREDICTED: uncharacterized protein LOC103964758 [Pyrus x bretschneideri]. tr|M5XIT8|M5XIT8_PRUPE Uncharacterized protein OS=Prunus persica GN=PRUPE_ppa018683mg PE=4 SV=1
						2	MD16G1202000	Chr16:18381138..18381974	PREDICTED: uncharacterized protein LOC108868224 [Pyrus x bretschneideri]. tr|M5XIT8|M5XIT8_PRUPE Uncharacterized protein OS=Prunus persica GN=PRUPE_ppa018683mg PE=4 SV=1
						3	MD16G1202100	Chr16:18385681..18387922	AT3G22930.1 | Symbols: CML11 | calmodulin-like 11 | chr3:8124286-8125835 REVERSE LENGTH=173. Calmodulin-like protein 11 OS=Arabidopsis thaliana GN=CML11 PE=2 SV=1. PREDICTED: calmodulin-like protein 11 isoform X2 [Malus domestica]. tr|A0A1S5R095|A0A1S5R095_9ROSA Calmodulin 5 OS=Pyrus x bretschneideri PE=2 SV=1
						4	MD16G1202200	Chr16:18389803..18393081	2-methyl-6-phytyl-1,4-hydroquinone methyltransferase, chloroplastic OS=Spinacia oleracea PE=1 SV=1. AT3G63410.1 | Symbols: APG1, VTE3, IEP37, E37 | S-adenosyl-L-methionine-dependent methyltransferases superfamily protein | chr3:23415816-23417002 REVERSE LENGTH=338. PREDICTED: 2-methyl-6-phytyl-1,4-hydroquinone methyltransferase, chloroplastic-like [Malus domestica] &gt;gi|658052570|ref|XP_0083620…
						5	MD16G1202300	Chr16:18398190..18401946	AT3G55760.3 | Symbols: | unknown protein; EXPRESSED IN: 16 plant structures; EXPRESSED DURING: 10 growth stages; BEST Arabidopsis thaliana protein match is: unknown protein (TAIR:AT1G42430.2). | chr3:20700648-20702886 FORWARD LENGTH=578. PREDICTED: uncharacterized protein LOC103403958 [Malus domestica]. tr|M5XPY2|M5XPY2_PRUPE Uncharacterized protein OS=Prunus persica GN=PRUPE_ppa003443mg PE=4 SV=1
						6	MD16G1202400	Chr16:18417249..18420774	AT3G22942.1 | Symbols: AGG2 | G-protein gamma subunit 2 | chr3:8134475-8135667 FORWARD LENGTH=100. Guanine nucleotide-binding protein subunit gamma 2 OS=Arabidopsis thaliana GN=GG2 PE=1 SV=1. PREDICTED: guanine nucleotide-binding protein subunit gamma 2-like [Malus domestica]. tr|M5XM18|M5XM18_PRUPE Uncharacterized protein OS=Prunus persica GN=PRUPE_ppa013749mg PE=4 SV=1
						7	MD16G1202500	Chr16:18420952..18423773	ADP-ribosylation factor-like protein 5 OS=Dictyostelium discoideum GN=arl5 PE=3 SV=1. AT3G22950.2 | Symbols: ARFC1 | ADP-ribosylation factor C1 | chr3:8136364-8137513 REVERSE LENGTH=183. PREDICTED: ADP-ribosylation factor-like protein 5 [Malus domestica] &gt;gi|658035528|ref|XP_008353294.1| PREDICTED: ADP-ribosylation factor-like protein 5 [Malus domestica]. tr|A0A1Q3AP57|A0A1Q3AP57_CEPFO Arf dom…
Chlorogenic acid	chr:17:26245411	17	26245411	1.43262e-06	0.438379	Candidate genes
						1	MD17G1215500	Chr17:26252398..26252997	AT1G80450.1 | Symbols: | VQ motif-containing protein | chr1:30244155-30244688 REVERSE LENGTH=177. PREDICTED: VQ motif-containing protein 11 [Malus domestica]. tr|M5WR14|M5WR14_PRUPE Uncharacterized protein OS=Prunus persica GN=PRUPE_ppa012011mg PE=4 SV=1. VQ motif-containing protein 11 OS=Arabidopsis thaliana GN=VQ11 PE=1 SV=1
						2	MD17G1215600	Chr17:26258132..26261966	AT1G80460.1 | Symbols: NHO1, GLI1 | Actin-like ATPase superfamily protein | chr1:30246960-30249055 REVERSE LENGTH=522. Glycerol kinase OS=Arabidopsis thaliana GN=GLPK PE=1 SV=1. PREDICTED: glycerol kinase [Malus domestica]. tr|M5WT62|M5WT62_PRUPE Uncharacterized protein OS=Prunus persica GN=PRUPE_ppa004097mg PE=4 SV=1
						3	MD17G1215700	Chr17:26277687..26283914	AT1G15690.1 | Symbols: AVP1, ATAVP3, AVP-3, AtVHP1;1 | Inorganic H pyrophosphatase family protein | chr1:5399115-5402185 FORWARD LENGTH=770. PREDICTED: pyrophosphate-energized vacuolar membrane proton pump-like [Malus domestica]. Pyrophosphate-energized vacuolar membrane proton pump OS=Vigna radiata var. radiata PE=1 SV=4. tr|Q8GT22|Q8GT22_PYRCO Vacuolar proton-inorganic pyrophosphatase OS=Pyrus …
						4	MD17G1215800	Chr17:26286677..26289462	Arogenate dehydrogenase 2, chloroplastic OS=Arabidopsis thaliana GN=TYRAAT2 PE=1 SV=1. AT1G15710.1 | Symbols: | prephenate dehydrogenase family protein | chr1:5404505-5405581 FORWARD LENGTH=358. PREDICTED: arogenate dehydrogenase 2, chloroplastic-like [Malus domestica]. tr|M5WS90|M5WS90_PRUPE Uncharacterized protein OS=Prunus persica GN=PRUPE_ppa006640mg PE=4 SV=1
						5	MD17G1215900	Chr17:26289971..26294675	AT4G02580.1 | Symbols: | NADH-ubiquinone oxidoreductase 24 kDa subunit, putative | chr4:1134586-1136906 FORWARD LENGTH=255. NADH dehydrogenase [ubiquinone] flavoprotein 2, mitochondrial OS=Arabidopsis thaliana GN=At4g02580 PE=1 SV=3. PREDICTED: NADH dehydrogenase [ubiquinone] flavoprotein 2, mitochondrial [Malus domestica] &gt;gi|694421315|ref|XP_009338514.1| PREDICTED: NADH dehydrogenase [ubiqui…
						6	MD17G1216000	Chr17:26295033..26299439	AT4G02580.1 | Symbols: | NADH-ubiquinone oxidoreductase 24 kDa subunit, putative | chr4:1134586-1136906 FORWARD LENGTH=255. NADH dehydrogenase [ubiquinone] flavoprotein 2, mitochondrial OS=Arabidopsis thaliana GN=At4g02580 PE=1 SV=3. PREDICTED: NADH dehydrogenase [ubiquinone] flavoprotein 2, mitochondrial-like [Malus domestica]. tr|M5XCX3|M5XCX3_PRUPE Uncharacterized protein OS=Prunus persica GN=…
						7	MD17G1216100	Chr17:26300862..26306576	AT3G18430.2 | Symbols: | Calcium-binding EF-hand family protein | chr3:6326180-6327476 FORWARD LENGTH=175. Calcineurin subunit B OS=Naegleria gruberi GN=CNB1 PE=3 SV=1. PREDICTED: calcineurin subunit B-like isoform X2 [Malus domestica]. tr|M5XBK9|M5XBK9_PRUPE Uncharacterized protein OS=Prunus persica GN=PRUPE_ppa012291mg PE=4 SV=1
						8	MD17G1216200	Chr17:26307229..26308277	PREDICTED: uncharacterized protein LOC103436076 [Malus domestica]. tr|M5WVE8|M5WVE8_PRUPE Uncharacterized protein (Fragment) OS=Prunus persica GN=PRUPE_ppa014765mg PE=4 SV=1
						9	MD17G1216300	Chr17:26308462..26311331	AT5G51280.1 | Symbols: | DEAD-box protein abstrakt, putative | chr5:20841456-20843645 FORWARD LENGTH=591. DEAD-box ATP-dependent RNA helicase 35 OS=Arabidopsis thaliana GN=RH35 PE=2 SV=1. PREDICTED: DEAD-box ATP-dependent RNA helicase 35-like [Malus domestica]. tr|M5WR00|M5WR00_PRUPE Uncharacterized protein OS=Prunus persica GN=PRUPE_ppa003295mg PE=4 SV=1
						10	MD17G1216400	Chr17:26327310..26328070	PREDICTED: phosphopantothenoylcysteine decarboxylase subunit VHS3-like [Pyrus x bretschneideri] &gt;gi|694416419|ref|XP_009336335.1| PREDICTED: phosphopantothenoylcysteine decarboxylase subunit VHS3-like [Pyrus x bretschneideri]
						11	MD17G1216500	Chr17:26328328..26329050	AT2G11890.1 | Symbols: | adenylate cyclases | chr2:4802999-4803631 FORWARD LENGTH=210. PREDICTED: triphosphate tunel metalloenzyme 3-like [Malus domestica]. Triphosphate tunel metalloenzyme 3 OS=Arabidopsis thaliana GN=TTM3 PE=1 SV=1. tr|M5WU13|M5WU13_PRUPE Uncharacterized protein OS=Prunus persica GN=PRUPE_ppa011590mg PE=4 SV=1
						12	MD17G1216600	Chr17:26329973..26338909	AT2G20900.4 | Symbols: DGK5, ATDGK5 | diacylglycerol kinase 5 | chr2:8989412-8992798 REVERSE LENGTH=509. Diacylglycerol kinase 5 OS=Arabidopsis thaliana GN=DGK5 PE=2 SV=1. PREDICTED: uncharacterized protein LOC103428056 isoform X1 [Malus domestica]. tr|Q154M5|Q154M5_MALDO Putative NBS-LRR disease resistance protein (Fragment) OS=Malus domestica PE=4 SV=1
4-O-caffeoylquinic acid (sqrt)	chr:8:30493761	8	30493761	4.55632e-14	0.656145	Candidate genes
						1	MD08G1237800	Chr08:30494653..30497898	AT1G28110.2 | Symbols: SCPL45 | serine carboxypeptidase-like 45 | chr1:9804153-9806832 REVERSE LENGTH=461. PREDICTED: serine carboxypeptidase-like 45 [Pyrus x bretschneideri]. Serine carboxypeptidase-like 45 OS=Arabidopsis thaliana GN=SCPL45 PE=2 SV=1. tr|M5WD84|M5WD84_PRUPE Carboxypeptidase OS=Prunus persica GN=PRUPE_ppa026347mg PE=3 SV=1
						2	MD08G1237900	Chr08:30499795..30500244	AT1G07390.1 | Symbols: AtRLP1, RLP1 | receptor like protein 1 | chr1:2269893-2274654 FORWARD LENGTH=1034. Brassinosteroid LRR receptor kinase BRL2 OS=Oryza sativa subsp. japonica GN=BRL2 PE=2 SV=1. PREDICTED: systemin receptor SR160-like [Pyrus x bretschneideri]. tr|M5XIT2|M5XIT2_PRUPE Uncharacterized protein OS=Prunus persica GN=PRUPE_ppa026322mg PE=4 SV=1
						3	MD08G1238000	Chr08:30505134..30505244	Malus x domestica isolate 2 retrotransposon Cassandra, complete sequence
						4	MD08G1238100	Chr08:30507207..30507324	Eriobotrya japonica heat shock protein 70-2 (Hsp70-2) mRNA, complete cds
						5	MD08G1238200	Chr08:30518095..30530264	AT1G28110.2 | Symbols: SCPL45 | serine carboxypeptidase-like 45 | chr1:9804153-9806832 REVERSE LENGTH=461. PREDICTED: serine carboxypeptidase-like 45 [Pyrus x bretschneideri]. Serine carboxypeptidase-like 45 OS=Arabidopsis thaliana GN=SCPL45 PE=2 SV=1. tr|M5WD84|M5WD84_PRUPE Carboxypeptidase OS=Prunus persica GN=PRUPE_ppa026347mg PE=3 SV=1
						6	MD08G1238300	Chr08:30539670..30540242	AT5G40170.1 | Symbols: AtRLP54, RLP54 | receptor like protein 54 | chr5:16065179-16067557 REVERSE LENGTH=792. Brassinosteroid LRR receptor kinase BRL2 OS=Oryza sativa subsp. japonica GN=BRL2 PE=2 SV=1. PREDICTED: systemin receptor SR160-like [Pyrus x bretschneideri]. tr|B7SWJ4|B7SWJ4_9ROSA M18-S3Bp OS=Malus floribunda PE=4 SV=1
						7	MD08G1238400	Chr08:30544090..30546573	AT1G28110.2 | Symbols: SCPL45 | serine carboxypeptidase-like 45 | chr1:9804153-9806832 REVERSE LENGTH=461. hypothetical protein PRUPE_1G217200 [Prunus persica]. Serine carboxypeptidase-like 45 OS=Arabidopsis thaliana GN=SCPL45 PE=2 SV=1. tr|A0A0E0F672|A0A0E0F672_9ORYZ Uncharacterized protein OS=Oryza meridionalis PE=3 SV=1
						8	MD08G1238500	Chr08:30550931..30555002	AT3G58970.1 | Symbols: MGT6, MRS2-4 | magnesium transporter 6 | chr3:21789659-21791163 REVERSE LENGTH=436. Magnesium transporter MRS2-4 OS=Arabidopsis thaliana GN=MRS2-4 PE=2 SV=1. PREDICTED: magnesium transporter MRS2-4-like [Pyrus x bretschneideri]. tr|M5XSF7|M5XSF7_PRUPE Uncharacterized protein OS=Prunus persica GN=PRUPE_ppa005562mg PE=4 SV=1
						9	MD08G1238600	Chr08:30555691..30555802	Malus x domestica MdTFL1a gene for TFL1 like protein, complete cds
						10	MD08G1238700	Chr08:30564802..30568491	AT3G58970.1 | Symbols: MGT6, MRS2-4 | magnesium transporter 6 | chr3:21789659-21791163 REVERSE LENGTH=436. Magnesium transporter MRS2-4 OS=Arabidopsis thaliana GN=MRS2-4 PE=2 SV=1. PREDICTED: magnesium transporter MRS2-4-like [Pyrus x bretschneideri]. tr|M5XSF7|M5XSF7_PRUPE Uncharacterized protein OS=Prunus persica GN=PRUPE_ppa005562mg PE=4 SV=1
						11	MD08G1238800	Chr08:30572960..30578962	AT1G58110.2 | Symbols: | Basic-leucine zipper (bZIP) transcription factor family protein | chr1:21515919-21517374 REVERSE LENGTH=374. PREDICTED: uncharacterized protein At4g06598-like [Pyrus x bretschneideri]. tr|M5XDQ1|M5XDQ1_PRUPE Uncharacterized protein OS=Prunus persica GN=PRUPE_ppa006939mg PE=4 SV=1. Uncharacterized protein At4g06598 OS=Arabidopsis thaliana GN=At4g06598 PE=2 SV=2
						12	MD08G1238900	Chr08:30580278..30580997	AT3G05650.1 | Symbols: AtRLP32, RLP32 | receptor like protein 32 | chr3:1645884-1648490 REVERSE LENGTH=868. PREDICTED: receptor-like protein 12 [Pyrus x bretschneideri]. Receptor-like protein 12 OS=Arabidopsis thaliana GN=RLP12 PE=2 SV=2. tr|M5XIT2|M5XIT2_PRUPE Uncharacterized protein OS=Prunus persica GN=PRUPE_ppa026322mg PE=4 SV=1
						13	MD08G1239000	Chr08:30581187..30582143	AT2G34930.1 | Symbols: | disease resistance family protein / LRR family protein | chr2:14737169-14739886 REVERSE LENGTH=905. LRR receptor-like serine/threonine-protein kinase GSO1 OS=Arabidopsis thaliana GN=GSO1 PE=1 SV=1. PREDICTED: receptor-like protein 12 [Pyrus x bretschneideri]. tr|B7SWJ5|B7SWJ5_9ROSA M18S-3Cp OS=Malus floribunda PE=4 SV=1
						14	MD08G1239100	Chr08:30590344..30592596	AT2G34930.1 | Symbols: | disease resistance family protein / LRR family protein | chr2:14737169-14739886 REVERSE LENGTH=905. PREDICTED: probable leucine-rich repeat receptor-like protein kinase At5g63930 [Pyrus x bretschneideri]. Receptor-like protein 12 OS=Arabidopsis thaliana GN=RLP12 PE=2 SV=2. tr|M5XN47|M5XN47_PRUPE Uncharacterized protein OS=Prunus persica GN=PRUPE_ppa015243mg PE=4 SV=1
						15	MD08G1239200	Chr08:30592681..30593115	AT1G07390.2 | Symbols: AtRLP1, RLP1 | receptor like protein 1 | chr1:2270633-2274654 FORWARD LENGTH=913. Leucine-rich repeat receptor-like kinase protein FLORAL ORGAN NUMBER1 OS=Oryza sativa subsp. japonica GN=FON1 PE=1 SV=1. PREDICTED: probable leucine-rich repeat receptor-like protein kinase At5g63930 [Pyrus x bretschneideri]. tr|M5XIT2|M5XIT2_PRUPE Uncharacterized protein OS=Prunus persica GN=…
Cyanidin-3-galactoside (sqrt)	chr:9:34104417	9	34104417	1.45155e-07		Candidate genes
						1	MD09G1267100	Chr09:34129261..34133124	AT1G66170.1 | Symbols: MMD1 | RING/FYVE/PHD zinc finger superfamily protein | chr1:24638793-24641222 REVERSE LENGTH=704. PHD finger protein MALE MEIOCYTE DEATH 1 OS=Arabidopsis thaliana GN=MMD1 PE=2 SV=1. PREDICTED: PHD finger protein MALE MEIOCYTE DEATH 1 [Malus domestica]. tr|M5WVM7|M5WVM7_PRUPE Uncharacterized protein OS=Prunus persica GN=PRUPE_ppa024280mg PE=4 SV=1
						2	MD09G1267200	Chr09:34141973..34148654	AT3G02850.1 | Symbols: SKOR | STELAR K+ outward rectifier | chr3:619701-623473 REVERSE LENGTH=828. Potassium channel SKOR OS=Arabidopsis thaliana GN=SKOR PE=1 SV=1. PREDICTED: potassium channel SKOR-like isoform X3 [Citrus sinensis]. tr|V4S677|V4S677_9ROSI Uncharacterized protein OS=Citrus clementina GN=CICLE_v10004424mg PE=4 SV=1
						3	MD09G1267300	Chr09:34149450..34157940	AT3G02850.1 | Symbols: SKOR | STELAR K+ outward rectifier | chr3:619701-623473 REVERSE LENGTH=828. Potassium channel SKOR OS=Arabidopsis thaliana GN=SKOR PE=1 SV=1. PREDICTED: potassium channel SKOR isoform X4 [Pyrus x bretschneideri]. tr|M5XBJ5|M5XBJ5_PRUPE Uncharacterized protein OS=Prunus persica GN=PRUPE_ppa001431mg PE=4 SV=1
						4	MD09G1267400	Chr09:34167177..34174930	AT5G37530.2 | Symbols: | NAD(P)-binding Rossmann-fold superfamily protein | chr5:14906505-14909020 FORWARD LENGTH=456. PREDICTED: tRNA threonylcarbamoyladenosine dehydratase [Malus domestica]. tr|M5XBW2|M5XBW2_PRUPE Uncharacterized protein OS=Prunus persica GN=PRUPE_ppa005638mg PE=4 SV=1. tRNA threonylcarbamoyladenosine dehydratase OS=Schizosaccharomyces pombe (strain 972 / ATCC 24843) GN=SPAC1A6…
						5	MD09G1267500	Chr09:34175298..34176797	AT1G26500.1 | Symbols: | Pentatricopeptide repeat (PPR) superfamily protein | chr1:9158380-9159897 FORWARD LENGTH=505. PREDICTED: putative pentatricopeptide repeat-containing protein At1g26500 [Malus domestica]. Putative pentatricopeptide repeat-containing protein At1g26500 OS=Arabidopsis thaliana GN=At1g26500 PE=3 SV=1. tr|M5Y2L9|M5Y2L9_PRUPE Uncharacterized protein (Fragment) OS=Prunus persica …
						6	MD09G1267600	Chr09:34178922..34180838	AT2G36640.1 | Symbols: ATECP63, ECP63 | embryonic cell protein 63 | chr2:15357019-15358552 REVERSE LENGTH=448. Late embryogenesis abundant protein ECP63 OS=Arabidopsis thaliana GN=ECP63 PE=2 SV=1. PREDICTED: embryonic protein DC-8-like isoform X1 [Malus domestica]. tr|M5VPI6|M5VPI6_PRUPE Uncharacterized protein OS=Prunus persica GN=PRUPE_ppa004780mg PE=4 SV=1
